# Supplementary material for: Additional support for RCR: A validated article-level measure of scientific influence
Source: PLoS Biol. 2017 Oct 2;15(10):e2003552. doi: 10.1371/journal.pbio.2003552 (PMC5624567; doi:10.1371/journal.pbio.2003552)
Supplement: S1 Data — (XLSX) [file pbio.2003552.s001.xlsx]

## Sheet: top quartile traces
RCR by year for 200 individual articles -- top quintile
trace	1992	1993	1994	1995	1996	1997	1998	1999	2000	2001	2002	2003	2004	2005	2006	2007	2008	2009	2010	2011	2012	2013	2014
1	3.53258	3.29603	3.46628	3.416	3.22578	3.34246	3.62985	3.58439	3.51104	3.5492	3.38054	3.34878	3.26626	3.1898	3.15094	3.21246	3.28066	3.25937	3.20894	3.14817	3.11905	3.10686	3.12921
2	3.69448	4.58167	5.21395	5.53145	5.97634	6.80418	6.78384	7.14236	7.80145	8.17493	8.23193	8.34711	8.41475	8.54936	8.58948	8.70157	8.99767	9.05752	8.78387	8.95645	8.87796	9.22332	9.33635
3	3.55525	2.92582	2.64931	2.81754	2.90031	2.95039	2.95212	2.776	2.64435	2.54149	2.49259	2.44948	2.38719	2.35232	2.32787	2.34709	2.39835	2.42503	2.44253	2.42989	2.39666	2.43491	2.46048
4	3.2374	2.5172	2.6355	2.58223	2.42526	2.40704	2.52417	2.63038	2.90917	3.03796	3.2078	3.22042	3.12623	3.01998	3.0429	2.98964	3.00641	3.05985	3.03147	3.00973	2.99644	2.97044	2.93435
5	3.26131	2.60628	2.7626	2.52703	2.45118	2.35744	2.32616	2.32984	2.39165	2.35029	2.34436	2.28069	2.26317	2.20958	2.26212	2.27099	2.26648	2.2697	2.29397	2.27679	2.24807	2.25915	2.23665
6	3.31149	2.58143	2.63788	2.51346	2.36181	2.37384	2.2613	2.12431	2.01857	1.9803	1.98184	1.92577	1.87392	1.85168	1.81218	1.80955	1.83976	1.81164	1.78232	1.76161	1.73804	1.71379	1.70958
7	3.48601	3.52637	3.27905	3.06765	2.92634	2.76698	2.70722	2.56639	2.46692	2.37827	2.34387	2.28043	2.22546	2.16938	2.12674	2.08496	2.05516	2.0955	2.08907	2.0571	2.05024	2.04855	2.04132
8	3.07933	2.99295	2.97089	2.94418	2.77032	2.88105	2.73877	2.94595	2.94059	2.86493	2.86241	3.0117	3.06571	3.09156	3.12481	3.13979	3.16109	3.18974	3.21514	3.18953	3.19605	3.23675	3.30822
9	3.67818	3.21458	3.08525	2.77598	2.77824	2.98754	3.07611	2.92414	2.91287	2.87282	2.84627	2.86309	2.81728	2.95435	2.9398	3.04785	3.08058	3.05342	3.06007	3.05932	3.05449	3.09714	3.09898
10	3.71924	3.41228	3.18405	2.76642	2.63886	2.56029	2.43822	2.33107	2.25343	2.16767	2.09242	2.03511	1.98455	1.93812	1.89906	1.86156	1.8337	1.80718	1.77931	1.75201	1.72792	1.70206	1.68845
11	3.84272	3.64155	3.92043	3.89993	4.48185	4.69444	4.73215	4.64534	4.78311	4.96721	5.08121	5.03289	4.94177	4.82268	4.81312	4.77908	4.74505	4.67406	4.61533	4.65751	4.76701	4.82353	4.79524
12	3.07575	2.94851	2.86073	2.90025	2.72042	3.05604	3.045	3.13219	3.02599	3.17315	3.0505	3.00909	2.90772	2.95102	2.91811	2.8597	2.81169	2.76834	2.78506	2.77172	2.76009	2.72218	2.69453
13	3.15084	2.80106	3.09454	3.09114	3.06997	3.07519	3.02801	3.0876	3.12603	3.14356	3.15715	3.17033	3.09811	3.15511	3.12783	3.08367	3.14061	3.09695	3.06416	3.03096	3.06931	3.01989	3.02624
14	3.0362	2.91986	2.5387	2.80464	2.68638	2.77016	2.91851	2.87273	3.09184	2.95267	3.0843	3.22434	3.29923	3.34095	3.34478	3.57434	3.61468	3.92717	3.86152	4.2474	4.37135	4.50905	4.64736
15	3.55307	3.99633	4.77088	5.34586	5.44161	5.97374	6.41348	7.06527	7.33164	8.03073	7.67818	7.93647	8.11067	8.59037	8.86835	9.21157	9.41122	9.4999	9.71721	9.9908	10.4672	10.5464	10.6348
16	3.85813	3.78713	4.10578	4.08814	3.51754	3.59693	3.32267	3.46873	3.25092	3.19416	3.06317	3.03872	2.94613	2.90541	2.87724	2.9775	2.92272	2.92641	2.87588	2.93761	2.9512	2.86053	2.86154
17	3.06554	2.46311	2.3516	2.39278	2.13421	2.14311	2.22745	2.22724	2.11005	2.22104	2.13456	2.07262	2.01338	1.96143	1.92823	1.92368	1.88984	1.8599	1.82887	1.80052	1.83023	1.80628	1.78784
18	3.68463	3.04851	2.74359	2.49578	2.38704	2.25057	2.18529	2.09376	2.07052	1.92501	1.85694	1.90106	1.84941	1.84278	1.80481	1.80779	1.77984	1.75349	1.70163	1.67587	1.68506	1.68064	1.66337
19	3.36846	4.18733	4.24278	4.61707	4.46233	4.28698	4.46465	4.46993	4.75685	4.93148	5.19276	5.25247	5.3134	5.33195	5.45765	5.52125	5.47076	5.51636	5.57877	5.54189	5.46594	5.47621	5.53357
20	3.20646	3.27256	3.86706	4.2522	4.22268	4.24803	4.1265	4.3215	4.51768	4.52744	4.67067	4.55107	5.0471	4.99713	4.88557	4.85837	4.80002	4.72347	4.72173	4.66406	4.60108	4.53149	4.55294
21	3.68723	2.97869	2.56266	2.36395	2.28302	2.14614	2.22454	2.07776	2.12728	2.07178	2.07237	2.08225	2.05091	2.13974	2.08523	2.19833	2.20388	2.16448	2.12436	2.14519	2.11925	2.14206	2.11972
22	3.47267	2.87865	2.99706	2.98353	2.77194	2.73932	2.66922	2.56865	2.42211	2.3065	2.20737	2.14054	2.07327	2.01619	1.96781	1.92741	1.8885	1.85599	1.86297	1.83381	1.81102	1.79045	1.77191
23	3.52274	4.1285	4.62357	4.59393	4.53254	4.34887	4.3639	4.55089	4.64738	4.82026	5.07517	5.16715	5.43495	5.63715	5.7857	5.80199	5.98636	6.16042	6.22708	6.0656	6.02025	6.14743	6.11082
24	3.84155	3.39373	3.93259	4.07948	3.88557	3.97203	3.87546	3.73688	3.67816	3.7078	3.56194	3.51655	3.41601	3.44892	3.37282	3.331	3.30318	3.27754	3.22285	3.21097	3.20788	3.16902	3.19128
25	3.27575	2.88489	2.69222	2.7251	2.68612	2.7361	2.80546	2.85786	3.00616	2.90763	2.92775	2.96711	3.04495	3.09147	3.18869	3.30335	3.33989	3.40791	3.46748	3.51864	3.66747	3.72661	3.75605
26	3.67889	3.45093	3.21133	3.09463	2.7942	2.68924	2.59936	2.53991	2.46214	2.36639	2.34628	2.34753	2.28783	2.25991	2.2832	2.28983	2.25453	2.25283	2.21759	2.26578	2.23489	2.20214	2.17994
27	3.15482	3.696	3.3375	3.06643	3.09189	3.35995	3.6248	3.81865	4.00551	3.97759	4.09116	4.1685	4.27037	4.23902	4.25507	4.23817	4.26902	4.23529	4.17044	4.14703	4.11361	4.04114	4.037
28	3.1503	2.95806	2.5558	2.52047	2.55543	2.51557	2.55572	2.44659	2.35964	2.41299	2.41633	2.43804	2.403	2.34117	2.28889	2.29012	2.3379	2.30045	2.26179	2.26921	2.23891	2.21675	2.19411
29	3.04722	2.04901	2.62099	2.3351	1.93613	1.9529	2.09459	2.1093	1.16959	1.32001	1.45651	1.40887	1.4565	1.78306	2.0116	1.96839	1.91623	2.05262	2.00945	2.05146	2.1883	2.42328	2.66192
30	3.82028	3.77263	3.51243	4.1833	4.1324	3.99974	4.09757	4.10787	4.04404	4.27632	4.34243	4.35338	4.27484	4.27961	4.30097	4.31202	4.36456	4.29987	4.44442	4.43971	4.4077	4.55781	4.56707
31	3.59805	2.92225	2.56539	2.50971	2.30862	2.24373	2.22758	2.10548	2.04832	1.97112	1.90331	1.94416	1.94333	1.89792	1.85973	1.82301	1.79579	1.76987	1.7426	1.71587	1.69226	1.66688	1.65013
32	3.58912	4.12205	3.74508	3.65655	3.8789	4.18827	4.17324	4.24661	4.56826	4.57944	4.68579	4.61733	4.39442	4.37187	4.32498	4.31529	4.24427	4.26997	4.23576	4.20594	4.22376	4.1654	4.16469
33	3.32185	3.72219	4.48931	4.34227	4.11765	3.85373	3.70129	3.76903	3.71464	3.63444	3.54776	3.44729	3.38982	3.32881	3.35442	3.28736	3.30663	3.25593	3.20311	3.15365	3.11163	3.06864	3.0375
34	3.45464	3.39428	3.01171	2.95183	3.01142	2.80182	3.94837	3.78595	3.66703	3.59269	3.46135	3.43824	3.38403	3.30169	3.23227	3.20751	3.15563	3.13763	3.08729	3.03971	2.99885	2.95647	2.92654
35	3.03178	3.88732	4.8724	5.75968	7.01273	8.29536	9.56404	10.5069	11.6057	13.1202	14.103	15.3653	16.7515	17.9403	19.3173	20.3692	21.8984	23.5708	24.8762	26.8172	28.4266	30.0524	31.9664
36	3.5059	3.30341	2.88884	2.76506	2.47313	2.45377	2.32728	2.22279	2.30811	2.21617	2.13584	2.1299	2.07419	2.02396	2.01798	2.02053	1.98806	1.96672	1.94315	1.93532	1.94691	1.92035	1.90096
37	3.04765	2.34704	2.44558	2.42854	2.52414	2.91049	3.03432	2.98731	2.80325	2.72925	2.67751	2.67645	2.64022	2.60341	2.55024	2.49974	2.52665	2.4896	2.50091	2.46796	2.43423	2.43399	2.4598
38	3.16016	3.35113	4.32222	4.26497	4.53454	4.40842	4.79436	4.72385	4.60431	4.56873	4.48846	4.61039	4.52291	4.60607	4.55665	4.46362	4.46261	4.39709	4.33195	4.36763	4.3397	4.33274	4.35853
39	3.49318	4.6321	4.26496	4.30432	4.12091	3.69481	3.40865	3.2878	3.1513	3.22716	3.13052	3.13191	3.23826	3.37673	3.44833	3.49318	3.49596	3.70868	3.67008	3.66831	3.80711	3.97617	3.97311
40	3.77707	3.3198	3.25891	3.03992	2.98736	2.77428	2.19053	2.05632	1.95101	1.90089	1.82829	1.776	1.72693	1.6835	1.67437	1.68323	1.65434	1.6285	1.60165	1.57687	1.55608	1.53517	1.51954
41	3.29857	3.25069	3.49435	3.48982	3.53295	3.83311	4.06376	4.02946	3.91792	3.95819	3.94505	3.99172	3.94716	3.98587	4.0021	4.04851	4.00673	4.02414	4.02404	3.94957	3.97206	3.94765	3.90807
42	3.74688	3.89643	3.90039	3.66343	3.45531	3.23623	3.20927	3.0052	2.83978	2.71052	2.59912	2.52214	2.44662	2.38154	2.32644	2.27909	2.23573	2.19862	2.16041	2.12674	2.09971	2.07422	2.05287
43	3.94779	3.99716	3.33771	3.15387	3.05651	2.99826	2.93874	2.95231	3.07871	2.99927	2.96926	3.00849	2.96374	2.92896	2.9232	2.86579	2.98325	2.95888	2.97867	3.00967	3.01931	3.00165	2.99673
44	3.79067	3.84251	4.23902	3.85142	3.96149	3.89243	3.86201	3.73656	3.6381	3.53545	3.44042	3.44895	3.50108	3.40691	3.41187	3.44155	3.4251	3.36758	3.35694	3.30455	3.26286	3.39498	3.47535
45	3.19978	3.33359	2.70317	2.36962	2.04094	1.9317	1.65616	1.54694	1.45271	1.37928	1.31671	1.27576	1.23327	1.19787	1.16783	1.1436	1.11884	1.09872	1.07825	1.06128	1.0485	1.03769	1.02685
46	3.47284	2.65955	3.0972	2.89517	2.85681	2.56978	2.60122	2.59188	2.4369	2.37575	2.27001	2.20008	2.12829	2.12826	2.07568	2.03277	2.01965	1.98261	1.99955	1.96815	1.94412	1.9232	1.90509
47	3.49558	2.79076	2.30195	1.91739	1.74135	1.74005	1.75004	1.6401	1.54946	1.47864	1.41763	1.37556	1.3342	1.34024	1.30887	1.28222	1.25776	1.23685	1.21533	1.19639	1.1812	1.16689	1.15488
48	3.98474	3.37223	2.81618	2.89352	2.92212	2.81463	2.62585	2.5943	2.66744	2.57915	2.57798	2.50701	2.44276	2.38441	2.33527	2.28894	2.28445	2.25066	2.21526	2.21647	2.18692	2.15518	2.13343
49	3.33864	3.02995	3.16527	3.47758	3.47586	3.76709	3.93701	3.94517	3.98744	4.0217	3.86632	3.85517	3.79115	3.69487	3.71055	3.75935	3.8081	3.77994	3.78246	3.72386	3.71678	3.66782	3.66839
50	3.47017	4.57523	5.317	4.81704	4.70182	4.20353	4.04352	3.88041	3.62442	3.79186	3.76976	3.82235	3.86703	3.93567	3.82756	3.79433	3.76913	3.7704	3.60212	3.60981	3.67581	3.64363	3.6051
51	3.10618	2.82173	2.50987	2.28584	2.07699	2.02345	2.05571	1.9845	2.06591	1.95997	2.06329	2.00397	1.94792	1.89852	2.00019	1.95997	1.92587	1.93838	1.97255	1.98657	2.00912	2.05434	2.03376
52	3.26625	3.06656	2.97444	3.17655	3.51573	3.62654	3.45313	3.46785	3.4321	3.33305	3.25897	3.22549	3.15005	3.10356	3.13046	3.08667	3.04395	3.02442	2.9905	2.94484	2.90348	2.8577	2.82916
53	3.25813	2.56179	2.2617	2.22969	2.10805	1.96384	1.91856	1.83963	1.80084	1.72957	1.69253	1.64544	1.64651	1.6069	1.57352	1.54225	1.51786	1.49524	1.47157	1.44892	1.42931	1.40876	1.39452
54	3.95001	3.01389	2.97618	2.68132	2.40388	2.34332	2.17493	2.29196	2.17015	2.07494	1.99255	2.01855	2.00787	1.9559	1.91194	1.87329	1.79611	1.76755	1.73797	1.71102	1.72895	1.70638	1.68895
55	3.52459	3.2769	3.99659	4.72239	5.27275	5.42302	5.49489	5.57288	5.4902	5.5989	5.63476	5.75044	5.8696	5.76404	5.65489	5.54005	5.49195	5.56542	5.54094	5.47748	5.40298	5.32942	5.31096
56	3.73996	3.24224	2.94222	2.95067	2.91065	3.17057	3.05006	2.95332	2.83186	2.75767	2.63868	2.55865	2.4574	2.43844	2.38079	2.33209	2.28613	2.24736	2.20758	2.22123	2.19339	2.16782	2.19634
57	3.48664	2.55585	2.44479	2.21455	1.91921	1.72771	1.65525	1.54718	1.45486	1.38286	1.37368	1.33145	1.44498	1.40686	1.51956	1.51988	1.55024	1.52248	1.49421	1.4707	1.45294	1.54545	1.53112
58	3.73774	4.11965	3.69544	4.40152	4.78286	4.86625	5.41185	5.5704	5.6592	5.75142	5.79549	5.76286	5.804	5.8545	5.8085	5.69636	5.66135	5.59543	5.51011	5.44281	5.3678	5.28604	5.23301
59	3.89695	2.96163	2.68953	2.72647	2.43144	2.42965	2.33043	2.3163	2.34222	2.2659	2.21374	2.19357	2.1262	2.06861	2.1046	2.0616	2.02127	1.98715	1.95211	1.92163	1.63057	1.60937	1.63111
60	3.60828	3.55123	3.48458	3.50091	3.53648	3.73577	3.9478	3.96934	3.9515	3.83667	3.94469	3.9964	3.99387	3.8599	3.98916	3.93494	4.00994	3.95118	3.91728	3.91121	3.88343	3.8654	3.88992
61	3.59684	2.75057	2.5172	2.17992	2.14667	2.22489	2.22308	2.12584	2.14571	2.11026	2.10617	2.19325	2.22187	2.20936	2.1878	2.15003	2.15453	2.11984	2.1211	2.14559	2.16706	2.1395	2.11759
62	3.44351	3.66787	3.29588	3.13625	2.89221	2.68661	2.60977	2.56158	2.52576	2.41134	2.41883	2.36829	2.29804	2.23731	2.22863	2.18353	2.14249	2.10719	2.07081	2.03856	2.01253	1.98777	1.96734
63	3.42222	4.04489	3.83281	4.09792	4.22166	4.00474	4.10071	4.30566	4.47927	4.71924	5.04626	5.28841	5.33361	5.29587	5.36982	5.43303	5.56836	5.66574	5.73871	5.74587	5.68453	5.60922	5.57327
64	3.10824	3.27835	2.81697	2.91475	2.6935	2.56341	2.504	2.4018	2.32791	2.2198	2.12683	2.15289	2.08734	2.03113	1.98352	1.94303	1.95583	1.9683	1.9337	1.90351	1.9265	1.94317	1.92312
65	3.39205	3.5516	3.5852	3.3556	3.16895	3.14389	3.06606	2.8985	2.78264	2.66726	2.56686	2.49393	2.46293	2.40168	2.34999	2.30293	2.26414	2.22916	2.19277	2.16037	2.13163	2.10232	2.08097
66	3.46114	3.35059	3.68576	3.86282	3.65613	3.47706	3.74104	3.98593	4.13258	4.26528	4.37115	4.52215	4.63493	4.5565	4.67647	4.66831	4.71112	4.8253	4.8713	4.93263	4.98549	4.97742	5.11614
67	3.78873	3.8416	3.54889	3.08054	2.66124	2.36423	2.24042	2.15504	2.18914	2.10707	2.03675	1.96961	1.98575	1.92488	1.87313	1.83358	1.78945	1.755	1.72029	1.69297	1.67361	1.65918	1.64161
68	3.83558	3.2645	4.1799	4.01107	4.29945	5.00192	5.18764	5.54837	5.55673	5.61832	5.89376	5.85045	5.91967	5.7883	5.83124	5.87002	5.7577	5.71043	5.62645	5.62657	5.58264	5.65708	5.59811
69	3.90226	4.01301	4.11785	4.56914	4.82419	4.88106	5.13794	5.23566	5.52539	5.78374	5.94532	5.97807	5.98683	5.92851	5.97589	6.04596	6.09853	6.0782	6.17507	6.24452	6.25093	6.30599	6.38004
70	3.66021	3.20108	2.89368	2.64821	2.31002	2.15979	2.01002	1.98441	1.88442	1.84522	1.87151	1.81816	1.82725	1.78143	1.74274	1.74773	1.71807	1.69128	1.66344	1.63771	1.61609	1.59432	1.5781
71	3.68027	2.93131	2.39619	2.1217	1.99032	2.00531	2.15323	2.56605	2.6261	2.50049	2.39281	2.32872	2.25605	2.25847	2.20446	2.15925	2.12877	2.09247	2.21253	2.17974	2.24125	2.24819	2.29671
72	3.88693	3.9183	4.10269	4.37522	4.2543	4.33122	4.2279	4.15235	4.04635	4.03959	4.06015	3.94267	3.9144	3.86041	3.77486	3.69877	3.63329	3.5755	3.51564	3.46113	3.41597	3.37135	3.33692
73	3.14799	2.75635	2.5317	2.35751	2.26064	2.05675	1.93651	1.81821	1.76597	1.74845	1.668	1.62044	1.57599	1.57892	1.54209	1.54028	1.5144	1.49103	1.49451	1.4717	1.45214	1.47459	1.45905
74	3.62397	4.43501	5.20465	5.12679	4.83382	4.66125	4.4124	4.22545	4.09186	3.93144	3.83892	3.76382	3.6766	3.5906	3.52189	3.45308	3.40619	3.35945	3.30989	3.2594	3.21342	3.16219	3.13066
75	3.6652	3.76914	3.14655	3.1479	3.5961	3.66778	3.45351	3.51555	3.66807	3.71292	3.75928	3.72266	3.82857	3.88039	3.88974	4.01771	4.07163	4.07735	4.04177	4.01538	3.99844	4.01719	4.04058
76	3.73916	4.56579	4.15039	3.68899	3.39118	3.48373	3.50915	3.34436	3.68477	3.67751	3.64164	3.67751	3.68446	3.76592	3.86115	3.83157	3.88318	3.8199	3.8585	3.79849	3.74969	3.76403	3.78959
77	3.87424	3.88459	3.92072	3.76897	3.57226	3.48423	3.40876	3.1922	3.03817	3.07175	3.05414	3.06815	3.02676	3.05643	3.08044	3.11135	3.10207	3.08817	3.06165	3.01112	3.00492	3.00429	2.99301
78	3.11081	3.55888	3.44193	3.35532	3.29784	3.38064	3.31028	3.3082	3.2552	3.23238	3.11445	3.01875	3.05704	3.02289	3.01293	3.08002	3.02822	3.06872	3.01846	3.14737	3.2645	3.31096	3.27727
79	3.05179	3.12283	3.10219	3.27161	3.28367	3.32736	3.64546	3.65335	3.69997	3.7621	3.83283	3.91192	3.89893	3.92107	3.93559	4.02453	4.08908	4.19029	4.21892	4.21025	4.36069	4.31347	4.41484
80	3.09916	2.84405	2.59556	2.37227	2.1485	2.03812	2.07246	1.99918	1.91069	1.8946	1.894	1.89209	1.87008	1.85818	1.89788	1.91757	1.8908	1.88765	1.88541	1.85661	1.85365	1.84331	1.82489
81	3.52662	3.62471	3.34476	3.07272	2.84301	2.89661	2.99733	2.80689	2.67231	2.68618	2.6816	2.64167	2.66677	2.78781	2.72964	2.77526	2.79441	2.78827	2.81512	2.81017	2.77188	2.73132	2.70378
82	3.56965	3.90217	3.5472	3.04967	2.99153	2.77932	2.71039	2.5885	2.42414	2.36459	2.25956	2.19003	2.16852	2.10737	2.0555	2.01305	1.97072	1.93593	1.90045	1.84732	1.82361	1.80338	1.78467
83	3.10881	2.3997	2.45409	2.49134	2.37617	2.43529	2.57213	2.54509	2.54328	2.53217	2.725	2.87197	2.80758	2.79692	2.78147	2.76984	2.75965	2.75819	2.71714	2.69193	2.65413	2.61664	2.59111
84	3.77879	5.14657	4.14907	5.07488	5.10091	4.54418	4.29551	3.99576	3.83582	3.50261	3.41383	3.37435	3.25389	3.22576	3.14039	3.07435	3.00208	3.00807	2.94938	2.90263	2.86903	2.84316	2.81316
85	3.30689	3.73312	3.56902	3.33879	3.25977	3.07156	2.90232	2.84235	2.82341	2.79253	2.69802	2.67086	2.67436	2.75091	2.77864	2.7566	2.71662	2.68051	2.66703	2.63894	2.6023	2.59288	2.56689
86	3.94877	3.51231	3.35287	3.3393	3.26276	3.37075	3.2524	3.19179	3.19246	3.07966	3.02352	3.04027	2.98159	2.97235	2.91219	2.85452	2.91359	2.91492	2.87023	2.85768	2.86131	2.84878	2.82021
87	3.81293	3.50402	3.2576	3.13988	3.34198	3.26066	3.35582	3.32932	3.39029	3.43182	3.50245	3.55048	3.54772	3.50806	3.44645	3.42997	3.31917	3.31317	3.25552	3.20478	3.2045	3.1657	3.13311
88	3.09199	3.23749	2.8038	2.50142	2.61407	2.52663	2.65284	2.75293	2.72077	2.75882	2.73183	2.68853	2.75926	2.7646	2.73706	2.70799	2.69905	2.66066	2.62019	2.61016	2.57398	2.53467	2.50926
89	3.0058	2.22144	1.83194	1.70125	1.46623	1.72658	1.65616	1.27518	1.40197	1.45152	1.45501	1.41754	1.51308	1.5492	1.59226	1.56181	1.52916	1.54857	1.52031	1.52543	1.50668	1.46802	1.45282
90	3.01267	2.9657	2.78507	3.20017	3.42284	3.59463	3.62523	3.52662	3.41719	3.49384	3.6811	3.81368	3.83258	3.82778	3.88442	3.93951	4.04627	4.05679	3.98716	3.88396	3.88001	3.7563	3.72386
91	3.05996	3.34448	3.65724	3.44977	3.45544	3.49587	3.96689	4.17054	4.54949	4.72858	4.76471	4.72609	4.84227	4.81095	4.82936	4.85331	4.84429	4.77377	4.76232	4.81349	4.79345	4.78516	4.85522
92	3.17163	2.95934	2.85253	3.35199	3.34334	3.52748	3.65553	3.67126	3.90174	3.94148	4.06443	4.31488	4.65644	4.84756	5.04104	5.01098	5.2339	5.3603	5.67017	5.67431	6.00268	6.13567	6.25123
93	3.25346	4.19738	4.97851	5.48165	6.1628	6.88607	7.38978	7.82385	8.2837	8.846	9.34339	9.66421	10.1641	10.5889	10.7198	10.8215	10.9007	10.9803	10.8787	10.7119	10.7065	10.6538	10.6639
94	3.16533	2.72682	2.76638	2.62897	2.41626	2.34878	2.23788	2.22695	2.2551	2.20504	2.21908	2.18776	2.17197	2.27379	2.27828	2.36122	2.45924	2.45216	2.57207	2.58674	2.60184	2.55977	2.53414
95	3.87622	3.8463	3.38768	3.37929	3.45016	3.33665	3.27047	3.11331	3.00143	3.02694	2.92425	2.92248	2.8848	2.8481	2.82233	2.76678	2.75023	2.71162	2.67038	2.65608	2.61926	2.57925	2.55339
96	3.88905	4.09377	4.80686	5.54884	5.27144	4.76719	4.90864	5.01372	5.24124	5.33253	5.38869	5.45115	5.24401	5.67809	6.00354	6.02078	6.18993	6.3054	6.45883	6.70813	6.79059	6.93336	7.09461
97	3.35816	4.03793	4.62085	5.07515	4.83951	4.29374	4.39209	4.38027	4.81546	5.04066	5.03848	4.94361	4.8808	5.11965	5.48566	5.53922	5.96301	6.19946	6.54074	6.91988	7.17307	7.66785	7.94334
98	3.14362	2.79461	2.76692	2.99194	3.30067	3.1365	3.20146	3.06263	3.12297	3.21071	3.15998	3.16862	3.25598	3.35364	3.35995	3.40819	3.55324	3.6346	3.77193	3.82653	3.95697	4.032	4.04755
99	3.03118	2.6552	2.77508	2.8675	2.77881	2.69304	2.76941	2.82833	2.82594	2.80455	2.73926	2.78647	2.73679	2.67427	2.6654	2.6287	2.62506	2.58798	2.53904	2.53546	2.5	2.49121	2.46628
100	3.14369	4.60093	4.71819	4.59808	4.37837	4.39253	4.52817	4.84682	4.72174	4.72135	4.90599	5.14852	5.17365	5.48011	5.48772	5.6017	5.76287	5.71147	5.75173	5.79167	5.77766	5.78566	5.76477
101	3.43608	4.24502	4.40687	4.34328	4.91154	4.79912	4.84213	4.60033	4.44172	4.40465	4.29765	4.25681	4.14846	4.17596	4.09057	4.00966	3.98157	3.92307	3.86171	3.80236	3.78006	3.72472	3.7206
102	3.08749	2.8522	3.03988	3.15372	3.10119	3.06118	3.20351	3.27471	3.29775	3.39271	3.42412	3.47279	3.42215	3.47153	3.39995	3.43812	3.4624	3.41472	3.41779	3.45609	3.43813	3.43559	3.42138
103	3.61445	3.89569	4.16515	4.61096	4.79484	4.77982	4.73084	4.81875	4.72997	4.75616	4.65676	4.60488	4.53632	4.45887	4.3736	4.28814	4.28548	4.22728	4.16491	4.10137	4.04352	3.97907	3.93939
104	3.72747	3.83999	4.12528	3.53832	3.33686	3.10219	2.93809	2.75445	2.60541	2.48891	2.53984	2.51271	2.43877	2.37435	2.31982	2.3708	2.32615	2.28778	2.24824	2.23979	2.21117	2.18392	2.16148
105	3.96733	3.51817	4.75543	4.10619	3.81222	4.03181	3.92523	4.1258	4.30797	4.16557	4.04075	3.97819	3.83157	3.78182	3.71619	3.72093	3.75456	3.66743	3.67034	3.61546	3.66729	3.69379	3.65489
106	3.22511	3.21207	3.32955	3.33233	3.39793	3.19765	3.07073	2.96017	2.81831	2.6707	2.60749	2.53546	2.60366	2.59026	2.60628	2.55453	2.51517	2.47822	2.48415	2.44597	2.41264	2.37734	2.35337
107	3.69732	3.8867	3.9654	4.16614	4.15007	4.13917	4.00304	4.10131	4.13627	4.30365	4.32362	4.34533	4.32913	4.29302	4.35794	4.3974	4.41738	4.3529	4.3586	4.29266	4.36942	4.34127	4.3551
108	3.102	5.0821	4.43866	4.91138	5.02436	5.20386	5.50026	5.57089	5.77666	5.97191	5.93184	6.3723	6.58196	6.62312	6.58072	6.70688	6.67145	6.57266	6.76725	6.83981	6.8188	6.7659	6.66789
109	3.24076	2.74144	2.56569	2.37779	2.78131	3.17157	3.80856	4.05603	4.35038	4.49556	4.79145	4.94137	5.01849	5.05901	4.83097	4.82671	4.8577	5.39244	5.55041	5.57056	5.83737	5.89032	5.8657
110	3.11352	2.97235	2.98552	2.80024	2.68548	2.76145	3.0697	3.12736	3.37546	3.40342	3.41945	3.36356	3.3753	3.59487	3.62854	3.64937	3.7969	3.80494	3.77317	3.73856	3.77671	3.75928	3.72102
111	3.43533	3.01217	3.97099	4.64973	4.98397	4.9545	5.22177	5.58697	5.44367	5.50367	5.57259	5.63818	5.66185	5.6999	5.85647	5.96676	5.99728	6.24979	6.24183	6.27825	6.39591	6.46946	6.46599
112	3.65943	3.64812	3.34321	3.13932	2.80729	2.9768	2.93713	2.91275	2.77823	2.78341	2.83364	2.80951	2.72795	2.65696	2.63868	2.5853	2.58866	2.58834	2.54423	2.50468	2.51994	2.48835	2.46284
113	3.19317	3.5445	3.81946	4.05687	4.4488	4.73927	4.69688	4.81571	4.90821	5.07183	5.17322	5.43708	5.58104	5.66435	5.64849	5.71183	5.73359	5.88161	5.97713	6.06854	6.08053	6.15004	6.32445
114	3.47721	3.88805	3.36775	3.44369	4.2274	4.79639	5.51815	5.85288	6.22819	6.4637	7.4384	7.45367	8.31188	8.93146	9.4547	10.1782	11.1156	11.8972	12.7055	13.7046	14.7765	16.0642	16.7678
115	3.26185	2.76095	3.16292	3.12931	2.85862	2.71965	2.74505	2.73993	2.75055	2.61814	2.57844	2.55517	2.49339	2.46525	2.43059	2.36612	2.33026	2.31693	2.28101	2.29352	2.28326	2.24712	2.22462
116	3.60068	3.60461	3.6289	3.36871	3.03966	2.82313	2.72927	2.56308	2.54046	2.45938	2.44295	2.41555	2.34551	2.28586	2.26104	2.21553	2.17676	2.14238	2.10672	2.07409	2.04691	2.01988	1.99928
117	3.66327	3.91885	3.1721	3.1927	3.07677	3.04522	3.18606	3.25416	3.32372	3.30675	3.29412	3.33669	3.47075	3.48884	3.41665	3.4913	3.46617	3.41475	3.36091	3.40375	3.35792	3.34202	3.37514
118	3.40737	2.69207	2.25301	1.91609	1.76713	1.73387	1.61291	1.56821	1.48867	1.44081	1.49737	1.50129	1.45966	1.42286	1.39178	1.36382	1.34026	1.31925	1.29743	1.27735	1.31803	1.30056	1.2873
119	3.07633	2.62037	2.98541	3.04969	3.36453	3.25539	3.17585	3.21623	3.16046	3.06816	2.96868	3.03359	2.94619	2.86992	2.9058	2.88477	2.83235	2.83737	2.78938	2.80685	2.77617	2.74016	2.71213
120	3.05604	3.41833	3.58974	4.32732	4.12298	4.17881	4.19751	4.06804	4.18851	4.30049	4.22202	4.16553	4.09276	4.03908	3.99707	3.96402	3.93025	3.90201	3.88233	3.85353	3.83712	3.78144	3.74328
121	3.38842	2.75317	2.11467	1.70215	1.46951	1.53056	1.40195	1.42632	1.34236	1.27685	1.32387	1.28309	1.33211	1.36069	1.32774	1.30043	1.3408	1.31912	1.29518	1.27487	1.25919	1.24532	1.23239
122	3.6445	5.17809	4.89854	5.28077	4.95018	4.90155	5.64731	6.01318	6.49091	6.73479	6.86032	6.78296	6.69192	6.78076	6.74939	6.91682	6.83804	6.72478	6.55008	6.63844	6.57165	6.51432	6.45316
123	3.28027	3.39002	3.39131	3.36159	3.32141	3.48598	3.32524	3.31645	3.32884	3.33986	3.32407	3.26738	3.26848	3.25653	3.26861	3.24041	3.21692	3.37826	3.35673	3.33396	3.28846	3.24016	3.20751
124	3.16795	4.72116	4.37585	5.22693	5.29279	5.78389	5.96976	5.93569	5.98631	6.01178	5.95295	6.01281	6.13018	6.10295	6.2003	6.19376	6.1705	6.22572	6.23627	6.25512	6.39248	6.30706	6.28051
125	3.41392	3.52179	4.08961	3.79427	3.61382	3.76974	3.62824	3.53412	3.62545	3.56864	3.53503	3.47412	3.39907	3.31707	3.28824	3.25038	3.22986	3.18348	3.13304	3.13747	3.09502	3.07792	3.0478
126	3.88251	4.24293	5.52901	6.22446	6.90407	7.32949	7.33181	7.33776	8.03705	8.36359	8.5188	8.782	9.27648	9.48858	9.47311	9.83477	9.93752	9.97763	10.2675	10.2568	10.3173	10.5113	10.4508
127	3.38606	2.67435	2.59408	2.3177	2.1952	2.08505	2.14082	2.08628	2.03386	1.95836	1.89193	1.88757	1.84254	1.80021	1.76464	1.72993	1.74495	1.71665	1.69058	1.6647	1.6416	1.61645	1.60025
128	3.24528	3.22707	2.96898	3.16116	2.97854	2.81164	2.67398	2.56528	2.53236	2.47423	2.48534	2.41217	2.45255	2.3615	2.35575	2.38853	2.41325	2.37614	2.45625	2.40489	2.44105	2.44183	2.44619
129	3.25307	2.98665	3.34411	4.05639	4.33377	4.74705	4.77344	4.53737	4.95707	5.48159	5.46993	5.45954	5.42308	5.50099	5.67007	5.71545	5.7344	5.52075	5.36493	5.42438	5.36356	5.44627	5.45055
130	3.22877	2.51046	2.55835	2.70764	2.85758	3.17168	3.69083	3.63624	3.56272	3.45654	3.43132	3.43403	3.67426	3.6445	3.62871	3.71157	3.64811	3.63991	3.56529	3.63947	3.59925	3.57196	3.58012
131	3.55062	3.47464	3.63891	3.6244	3.72276	3.63666	3.78984	3.6929	3.56252	3.55642	3.49015	3.40707	3.32586	3.27724	3.21315	3.15009	3.12096	3.0772	3.03097	2.98462	2.94295	2.8972	2.86821
132	3.10571	2.7776	3.32684	3.39385	3.10011	3.13593	2.93072	2.80604	2.86742	2.88127	2.91169	3.11773	3.08081	3.18294	3.07701	3.10316	3.08727	3.04963	3.10338	3.10499	3.12777	3.12082	3.10483
133	3.1519	3.90259	3.69763	3.42341	3.82619	3.99134	4.20852	4.82329	4.7234	4.71218	4.80415	4.7315	4.78059	4.69382	4.58209	4.63592	4.11864	4.07274	4.09188	4.2021	4.2224	4.17295	4.19531
134	3.56998	3.50949	3.52284	3.75366	3.72956	3.78321	5.2216	5.37556	5.52919	5.75222	5.88346	6.19358	6.34661	6.67701	6.98357	6.98723	7.17948	7.43422	7.41713	7.43357	7.50409	7.53906	7.56359
135	3.05465	3.05658	3.00181	3.15713	3.11452	3.27685	3.18217	3.02434	3.06947	2.99191	2.88734	2.89265	3.00586	3.1181	3.14219	3.1421	3.27132	3.29759	3.24607	3.27349	3.27854	3.27488	3.24075
136	3.71431	3.74661	2.98134	3.21868	3.38237	3.37281	3.36221	3.27283	3.09569	3.03649	2.91099	2.8826	2.91448	2.88493	2.93867	2.98982	3.08905	3.07695	3.05984	3.11014	3.1169	3.18085	3.14733
137	3.70573	5.08758	5.86575	6.17738	6.24641	6.41216	6.60717	7.45229	7.57246	7.64909	7.58838	7.50599	7.56762	7.51796	7.76747	7.75795	7.69557	7.70073	7.64948	7.53575	7.43535	7.33027	7.27776
138	3.85955	2.88656	2.30737	2.12781	1.90077	1.66855	1.60759	1.57637	1.54423	1.53198	1.5271	1.55707	1.59281	1.55245	1.51958	1.51924	1.49466	1.47197	1.4483	1.49309	1.51291	1.49177	1.5004
139	3.59893	3.92983	5.39311	5.7785	6.20005	6.07959	6.25019	6.42226	6.75317	6.9602	7.07395	7.60535	7.91964	8.14137	8.25116	8.75115	9.09238	8.98208	8.76453	8.64884	8.72465	8.78363	8.7168
140	3.08316	3.04147	3.58441	3.28501	3.62897	3.76104	3.56716	3.47013	3.45325	3.47669	3.55087	3.46612	3.63894	3.626	3.57887	3.5489	3.52011	3.51492	3.41921	3.45366	3.42398	3.49029	3.52245
141	3.0122	3.91924	4.59148	5.058	5.02515	4.80805	4.79847	4.89221	4.97616	4.97179	5.05276	5.2242	5.24155	5.31521	5.6634	5.78208	5.84179	5.83405	5.73037	5.64079	5.60054	5.60304	5.47439
142	3.68565	4.35122	4.62297	5.20345	5.0749	5.23431	5.49702	5.52558	5.72014	5.64402	5.60762	5.68939	5.68303	5.65253	5.61757	5.59963	5.70517	5.65671	5.69493	5.75818	5.71231	5.69767	5.7338
143	3.88162	4.78833	5.37169	5.49989	5.56545	5.80684	6.32742	6.64705	6.93976	7.18677	7.03971	7.10103	7.11486	7.22494	7.12652	7.15859	7.20247	7.18657	7.25476	7.25649	7.39225	7.41409	7.48414
144	3.16286	3.91009	3.84036	4.61651	4.3007	4.05015	4.04926	4.25553	4.38147	4.29915	4.28494	4.31404	4.35208	4.22906	4.24774	4.30848	4.38592	4.41796	4.39885	4.37711	4.32115	4.31662	4.35848
145	3.40346	4.92453	4.87773	4.73943	4.43217	4.15839	4.11582	4.2568	4.23281	4.43526	4.38708	4.63199	4.82026	4.74443	4.79855	4.88194	5.13695	5.21712	5.38144	5.37654	5.75118	5.79185	5.84814
146	3.96508	4.95615	5.38284	5.67707	5.16679	4.97533	5.10695	5.03465	4.91553	4.82596	4.78696	4.64378	4.50915	4.39173	4.31953	4.21007	4.26456	4.28352	4.21127	4.21902	4.16468	4.14478	4.19551
147	3.75233	4.50715	4.722	4.97942	5.04864	5.48337	5.64743	5.68438	5.72893	5.80895	5.98395	5.86504	5.73269	5.63161	5.55779	5.51751	5.59026	5.54855	5.54651	5.49976	5.45681	5.38544	5.3793
148	3.8888	3.6535	3.69025	3.82216	3.53719	3.51764	3.45261	3.35275	3.29373	3.26737	3.27018	3.17584	3.12858	3.1489	3.08763	3.06656	3.13103	3.08158	3.03029	2.98335	2.94426	2.92403	2.89421
149	3.13256	2.89266	2.91018	2.93421	2.93976	2.93892	3.25051	3.3102	3.2767	3.2554	3.3141	3.25799	3.20173	3.11943	3.09363	3.06591	3.01588	3.01091	2.96248	2.98958	2.94954	2.92835	2.86507
150	3.38624	3.07912	2.96002	2.88069	2.75978	3.03671	3.22573	3.11778	3.24382	3.27479	3.68101	3.79435	3.89418	3.81818	3.80534	3.86875	3.96878	3.92448	4.0374	4.19363	4.2618	4.32539	4.39029
151	3.65372	4.8221	5.81255	6.33828	6.41408	6.75589	7.29734	7.36842	7.6137	7.89638	8.13516	8.44008	8.53411	8.61613	8.80983	8.86597	9.25901	9.46486	9.43502	9.72545	9.72349	9.78204	9.95302
152	3.29513	4.96179	5.53951	5.29565	5.3634	5.50259	5.52895	5.68993	5.65741	5.55537	5.59617	5.17011	5.20892	5.14787	5.19192	5.14788	5.13755	5.09989	5.07273	4.99471	4.94158	4.86886	4.84823
153	3.16543	3.40722	2.94311	3.09642	2.95601	3.09706	3.12051	3.1902	3.2143	3.26187	3.21784	3.14542	3.06478	3.02774	3.00379	3.01405	3.02578	3.03919	3.16067	3.13614	3.19393	3.25942	3.25106
154	3.31324	3.42221	3.73442	3.80169	3.58175	3.466	3.54232	3.56548	3.43347	3.35901	3.2442	3.18701	3.17923	3.10564	3.04377	3.01197	2.96783	2.92541	2.94133	2.89577	2.8557	2.83563	2.80749
155	3.01728	3.16648	3.59901	3.72106	3.47419	3.36486	3.39921	3.16653	2.96978	2.90588	3.01784	3.04253	3.06734	3.04867	3.03204	3.00896	3.10607	3.13101	3.09891	3.12489	3.1973	3.17562	3.10967
156	3.10692	3.0319	3.05598	3.07166	3.13014	3.3343	3.40102	3.44641	3.40574	3.37022	3.438	3.39144	3.38165	3.3227	3.38027	3.32875	3.27522	3.22569	3.25612	3.23596	3.22819	3.24191	3.28485
157	3.07088	3.42506	3.10034	2.79781	2.69946	2.74377	2.73196	2.7081	2.72594	2.84441	2.7657	2.82567	2.78845	2.72173	2.70099	2.64737	2.64019	2.63514	2.62241	2.61911	2.61084	2.58669	2.56058
158	3.48119	2.65933	2.91712	2.67286	2.79734	2.82036	2.76588	2.93465	2.95701	2.95071	2.93092	2.84203	2.83471	2.80845	2.76758	2.89271	2.83465	2.78584	2.73587	2.69305	2.65962	2.6295	2.64544
159	3.58506	3.9997	4.30515	4.97024	5.10036	6.68421	7.44344	7.32037	6.61822	6.76379	6.68847	6.88164	6.87516	7.18145	7.47908	7.69566	7.25738	7.39243	7.49328	7.74301	7.88308	7.85991	7.93398
160	3.84177	4.29329	4.66217	6.01229	6.3814	6.82545	6.92405	7.19794	7.31594	7.71045	7.73491	7.72557	7.68435	7.75411	7.64859	7.62006	7.66139	7.6119	7.56254	7.58176	7.57783	7.67417	7.70717
161	3.47047	3.08485	3.49423	3.76365	3.79784	3.89539	4.02323	4.15978	4.10496	3.99625	3.95012	3.97475	3.99322	4.01443	3.99011	3.96164	3.93646	3.88008	3.8204	3.76182	3.71001	3.67314	3.63623
162	3.58265	4.16507	4.49879	4.21348	3.79155	4.0535	3.89696	3.76401	3.62658	3.59878	3.58733	3.53911	3.51312	3.4739	3.52738	3.50459	3.48327	3.42663	3.42332	3.43441	3.45792	3.4939	3.45795
163	3.62862	4.58547	5.40956	5.19697	5.61108	5.80406	5.87361	5.7969	5.81587	5.74367	5.88578	5.87922	5.90633	5.94469	5.93706	5.86547	5.87722	5.91885	5.86854	5.79023	5.72597	5.71902	5.68462
164	3.19339	2.79522	3.63011	3.46263	3.59919	3.92364	3.90753	3.80114	3.67719	3.65552	3.69418	3.63644	3.54258	3.50817	3.46749	3.4385	3.38385	3.36098	3.30764	3.25672	3.21271	3.16668	3.13467
165	3.33349	3.31513	2.72355	3.14424	3.14466	3.20242	3.33565	3.33993	3.42098	3.35964	3.24277	3.27342	3.18674	3.19899	3.25502	3.24517	3.19449	3.23186	3.20051	3.15118	3.13979	3.13076	3.13139
166	3.46677	4.39539	4.20703	4.38436	4.37572	4.38073	4.1451	4.36343	4.39921	4.31853	4.21883	4.08185	4.07387	3.9587	3.73605	3.65996	3.58476	3.52239	3.45863	3.28297	3.21022	3.20414	3.17103
167	3.98697	4.09841	3.98802	3.76182	3.52143	3.36263	3.63181	3.53685	3.51769	3.39811	3.36229	3.30457	3.20251	3.11544	3.04474	2.98251	2.92405	2.83211	2.78258	2.73918	2.70453	2.67213	2.6446
168	3.90569	5.79438	6.71265	6.8457	7.2231	7.82769	8.45543	9.27285	9.46101	9.70169	9.97787	10.4196	10.7647	10.8871	11.1997	11.3032	11.5415	12.0044	12.0671	12.2864	12.2471	12.3569	12.3982
169	3.45857	3.09089	4.09827	3.49039	2.83535	2.36777	2.22916	2.0258	1.80632	1.64484	1.51816	1.45445	1.52021	1.59251	1.53145	1.49557	1.43705	1.39814	1.36067	1.42662	1.48319	1.48198	1.46532
170	3.72032	4.70085	4.46538	4.22669	3.92804	3.80052	3.67411	3.58882	3.4949	3.3665	3.24931	3.23775	3.25712	3.24914	3.21743	3.28227	3.23297	3.27005	3.22081	3.21539	3.16985	3.12275	3.09133
171	3.60036	3.53045	3.19141	2.94732	2.69654	2.50772	2.3826	2.29639	2.42048	2.30624	2.30101	2.22446	2.25402	2.24019	2.1876	2.14292	2.10116	2.15486	2.11695	2.14335	2.11627	2.09102	2.10357
172	3.56002	4.58986	5.31645	5.25722	5.21993	5.45317	5.46198	5.30637	5.20169	5.05906	4.91878	4.87929	4.83976	4.85808	4.78133	4.7712	4.76805	4.75462	4.70866	4.66614	4.62443	4.55432	4.56368
173	3.0541	4.66973	5.05218	4.7487	5.11989	4.95929	5.05937	4.96279	5.21744	5.41535	5.27468	5.22345	5.2659	5.38476	5.55836	5.49006	5.64558	5.5347	5.56426	5.77602	5.8594	5.94401	5.98096
174	3.21254	4.49576	4.79688	5.16946	5.40447	5.63192	6.03744	6.29229	6.48821	6.98758	7.03279	6.94067	6.96232	6.93449	6.90951	6.91179	6.84559	6.7411	6.6785	6.65461	6.6637	6.69614	6.695
175	3.05242	3.2875	3.22853	2.83854	2.57529	2.56445	2.44375	2.38465	2.24803	2.25725	2.31052	2.27848	2.22375	2.17289	2.17544	2.13271	2.10224	2.22652	2.21971	2.18575	2.18058	2.14696	2.15095
176	3.20288	3.43418	4.48869	5.02224	5.33672	5.74784	6.22214	6.52844	6.45868	6.57016	6.44572	6.55773	6.75348	6.85722	6.92473	6.81517	6.88433	7.01636	7.05183	7.2302	7.33154	7.32115	7.35011
177	3.12842	3.02204	2.94532	2.7793	2.60648	2.51093	2.39281	2.25651	2.15971	2.0843	2.04409	1.99004	1.94492	1.93116	1.90224	1.86518	1.84056	1.81568	1.78923	1.76197	1.74063	1.71159	1.69456
178	3.73844	4.06221	4.02927	3.80105	3.78398	3.93337	3.65095	3.60489	3.62128	3.64262	3.96601	3.98552	4.06696	4.09571	4.10059	4.22181	4.30228	4.4738	4.5559	4.52446	4.50199	4.50205	4.48891
179	3.67483	4.44011	4.78275	4.50535	4.44474	4.29629	4.28068	4.4357	4.43549	4.41564	4.37872	4.35379	4.35069	4.36186	4.33261	4.30214	4.3195	4.31854	4.2845	4.21841	4.16575	4.16963	4.19535
180	3.41818	4.26777	4.73946	4.85294	4.33966	3.5701	3.46107	3.47946	3.3469	3.26159	3.17976	3.14022	3.19344	3.20012	3.1746	3.11091	3.05777	3.04751	3.03153	2.98464	2.94522	2.90547	2.8759
181	3.14104	2.8876	3.01804	2.91972	2.90785	2.96786	2.8189	2.91372	2.8391	2.81369	2.7207	2.67168	2.6339	2.61641	2.56575	2.5155	2.50638	2.47157	2.48412	2.46136	2.42684	2.40446	2.38044
182	3.85918	4.3328	5.1283	4.93893	5.34462	5.30066	5.06611	4.76125	4.68582	4.57708	4.4499	4.36301	4.28952	4.23691	4.20566	4.23377	4.39166	4.44604	4.53236	4.58896	4.64408	4.61974	4.64269
183	3.78742	4.45474	5.36651	6.3173	6.80631	6.52861	6.40193	6.41396	6.23769	6.2065	6.28719	6.31215	6.16898	6.12492	6.04778	5.9682	5.9414	5.86479	5.79102	5.79528	5.71784	5.66592	5.64493
184	3.1667	3.96411	5.70108	6.16587	7.08784	7.27822	7.71051	8.4144	8.49228	8.55209	8.57712	8.62671	9.33604	9.35706	9.40711	9.44067	9.51356	9.50381	9.40836	9.64	9.48456	9.6601	9.77327
185	3.67023	4.82758	5.45973	6.10288	6.35309	6.40449	6.35699	6.34171	6.20412	6.03729	5.87375	5.88105	5.83586	5.77692	5.68934	5.57751	5.53989	5.44317	5.36115	5.37608	5.3014	5.26886	5.21615
186	3.51223	3.75379	4.37881	5.26569	5.63462	6.52264	7.41712	7.66956	8.38095	8.59072	8.63172	8.78029	9.01654	9.13004	9.00944	8.95803	9.13697	9.08259	9.04074	8.99347	8.96608	8.87698	8.86496
187	3.23882	3.84718	4.65529	4.89124	4.8802	4.65378	4.55838	4.71157	4.79053	4.73869	4.60311	4.62727	4.54706	4.51604	4.56133	4.58762	4.6042	4.56479	4.58054	4.52219	4.57644	4.64093	4.76582
188	3.86619	4.13106	5.5847	6.58044	7.00772	7.6261	8.11848	8.72791	9.86592	10.0135	10.1368	10.3116	10.3844	10.4029	10.388	10.3168	10.4162	10.5207	10.753	10.8147	10.7625	10.8368	10.992
189	3.17605	3.90579	4.46214	4.57322	5.16422	5.53395	6.3912	6.46577	6.67907	7.06171	7.21699	7.27397	7.19384	7.14333	7.04495	7.10989	7.05672	7.20011	7.30631	7.31858	7.26121	7.29463	7.32478
190	3.13761	2.88445	2.66409	2.48138	2.46305	2.22944	2.19546	2.32533	2.22157	2.113	2.08227	2.06745	2.04688	2.07976	2.02929	1.98753	1.94668	1.97085	1.92882	1.90507	1.87876	1.85685	1.83767
191	3.1693	4.48745	4.81668	5.06524	5.27392	5.19762	5.25771	5.31193	5.4508	5.43504	5.49196	5.83882	6.05794	6.16953	6.23566	6.54501	6.80507	6.9749	6.93599	6.85695	6.86429	6.86448	6.85591
192	3.32806	4.15708	4.6315	4.5128	4.32874	4.36259	4.50936	4.41087	4.48813	4.28931	4.21114	4.06616	4.03598	4.02369	3.97441	4.00716	4.0198	3.95129	3.98545	4.19831	4.14431	4.0919	4.13985
193	3.5378	4.01915	4.29656	4.02574	3.88335	4.00054	4.12909	4.19036	4.23052	4.37999	4.40739	4.41981	4.40174	4.52574	4.44251	4.50242	4.60336	4.60997	4.62414	4.6737	4.68222	4.69419	4.73265
194	3.61855	4.33495	4.75562	5.07747	5.36321	5.48081	5.28528	5.13368	4.81022	4.55771	4.44735	4.48709	4.41059	4.2506	4.36801	4.35314	4.29022	4.21281	3.97956	3.87096	3.90911	3.86554	3.88361
195	3.37416	4.19461	3.94612	3.77986	3.55673	3.30606	3.13712	2.99842	2.85362	2.74047	2.64157	2.56795	2.5013	2.44105	2.39027	2.34276	2.30561	2.2712	2.23519	2.20078	2.17103	2.13987	2.11824
196	3.51828	3.64709	3.90464	4.14183	4.37339	4.70317	4.60067	4.35686	4.15769	4.0878	3.51937	3.51848	3.58249	3.53185	3.55675	3.59147	3.57535	3.56074	3.49606	3.44123	3.39893	3.41022	3.38952
197	3.8605	4.08061	4.44437	4.16865	3.91495	4.23983	4.28017	4.04864	4.03689	3.95522	3.89924	3.89549	3.97415	3.85758	3.83742	3.75816	3.73587	3.63345	3.47827	3.42079	3.37824	3.36408	3.34927
198	3.61023	3.55918	3.49584	3.08322	3.16681	3.31449	3.12565	3.03364	2.92079	2.77247	2.71877	2.74868	2.80739	2.78993	2.76847	2.77187	2.67162	2.70424	2.73942	2.71089	2.67652	2.77592	2.78835
199	3.2173	2.16337	2.77333	2.94845	2.40189	2.01215	1.90568	1.73453	1.69985	1.70969	1.83626	1.76221	1.66758	1.59877	1.54031	1.50478	1.44937	1.41185	1.39376	1.37073	1.3588	1.44819	1.43197
200	3.28682	3.35326	3.60556	3.74992	3.26149	3.58469	3.66105	3.58049	3.72136	3.72972	3.90073	3.91994	3.80982	3.85384	3.84369	3.74666	3.90622	3.88174	3.89879	3.87673	3.9389	3.88688	3.91958

## Sheet: upper mid quartile traces
RCR by year for 200 individual articles -- upper mid quintile
trace	1992	1993	1994	1995	1996	1997	1998	1999	2000	2001	2002	2003	2004	2005	2006	2007	2008	2009	2010	2011	2012	2013	2014
1	1.36783	0.943529	1.27119	1.01654	1.23236	1.31043	1.19844	1.21617	1.14056	1.08168	1.18921	1.15325	1.22447	1.18725	1.1556	1.13126	1.10437	1.14068	1.11833	1.16774	1.15426	1.14405	1.13196
2	1.72443	1.72331	2.05596	2.50675	2.57491	2.84431	3.43769	3.99592	4.09004	4.65999	4.91863	5.42803	6.01131	6.36097	6.74312	7.26941	7.766	8.3549	8.85946	9.25552	9.42604	9.41362	9.6384
3	1.62759	1.1032	1.16207	1.85598	1.9669	2.06051	1.7209	1.74179	1.90319	1.97101	1.94469	1.88916	1.86103	1.81326	1.85762	1.8198	1.82613	1.79518	1.76518	1.73782	1.76106	1.73805	1.7203
4	1.33708	1.28953	1.44568	1.76844	1.77758	1.86944	1.90055	2.10482	2.08553	2.0867	2.26942	2.31673	2.36018	2.59214	2.68383	2.69607	2.74369	2.71566	2.70404	2.78514	2.82908	2.87136	3.03397
5	1.87144	1.96027	1.49294	1.78577	1.82588	1.64612	1.67298	1.70771	1.75454	1.73396	1.65807	1.7425	1.74535	1.69626	1.6723	1.65014	1.6165	1.6634	1.68587	1.65948	1.68083	1.66181	1.69383
6	1.97952	1.64582	1.62345	1.6099	1.39118	1.25108	1.14628	1.15229	1.1429	1.09302	1.04653	1.09506	1.0726	1.13901	1.13121	1.10823	1.10448	1.14734	1.16613	1.14801	1.1544	1.14003	1.17746
7	1.29488	1.60109	2.43626	2.53247	2.47493	2.50541	2.73241	2.61715	2.68432	2.64838	2.58546	2.56014	2.60681	2.7449	2.74544	2.77047	2.71989	2.67591	2.63047	2.5896	2.60146	2.56844	2.54213
8	1.31291	1.54762	1.42598	1.84054	1.94832	1.90002	1.76798	1.75883	1.80565	1.89754	1.98629	1.92913	1.87506	1.98004	2.01195	1.97153	1.93745	1.90707	1.91634	1.88667	1.86186	1.87185	1.93007
9	1.75336	1.38147	1.40718	1.47271	1.56767	1.50511	1.39736	1.44072	1.36561	1.30618	1.37357	1.38174	1.3419	1.30714	1.27774	1.25191	1.22918	1.21938	1.19074	1.17226	1.15701	1.14202	1.13035
10	1.64625	1.88392	2.05578	2.2966	2.0842	2.11185	2.21174	2.07073	1.95349	1.86192	1.78325	1.72972	1.72297	1.71353	1.67318	1.63898	1.65479	1.6268	1.59807	1.57311	1.55335	1.53514	1.56773
11	1.65315	1.42601	1.2819	1.15907	1.05999	1.01666	0.98941	1.05419	1.06739	1.08986	1.05148	1.02249	0.996676	0.973105	0.953265	1.02337	1.00783	0.993085	0.977606	0.962591	0.949438	0.935446	0.962897
12	1.94752	1.5584	2.05171	2.134	2.50809	2.49781	2.70912	2.84544	2.96494	3.12564	3.17277	3.21054	3.61038	3.71534	3.71265	3.75517	3.7926	3.75112	3.68787	3.66694	3.61932	3.62168	3.58474
13	1.73508	2.5026	3.53278	3.97463	4.79844	5.53162	5.89132	5.97566	6.26595	6.25776	6.38912	6.30239	6.61544	6.81978	6.9574	6.88099	6.99193	7.04363	7.14171	7.28551	7.53438	7.81277	8.2397
14	1.7216	1.82512	1.47702	1.37352	1.29155	1.2088	1.16546	1.15454	1.10348	1.07746	1.04199	1.0141	0.990367	0.968098	0.949414	0.93083	0.917981	0.905275	0.89182	0.893992	0.881766	0.867831	0.859167
15	1.85397	1.64625	1.39349	1.44269	1.40769	1.28627	1.20302	1.13188	1.11902	1.07554	1.03746	1.0088	1.01421	0.990129	0.969857	0.950642	0.9638	0.949851	0.935001	0.920634	0.930594	0.919151	0.910057
16	1.43238	1.53615	1.36216	1.16227	1.14542	1.33145	1.4008	1.52226	1.57948	1.8629	2.03381	2.27921	2.30282	2.28115	2.47254	2.56043	2.40269	2.51763	2.61363	2.61164	2.61764	2.65686	2.71148
17	1.64458	1.37896	1.33783	1.22891	1.07434	0.982624	0.979381	0.921612	0.878279	0.871745	0.874823	0.850752	0.829366	0.809812	0.828099	0.811713	0.799339	0.787665	0.77541	0.948182	0.935472	0.922348	0.913003
18	1.74637	1.63934	1.53379	1.49134	1.30616	1.25618	1.26342	1.40941	1.41425	1.39941	1.40949	1.39437	1.36099	1.35342	1.32688	1.30083	1.30166	1.30785	1.3475	1.3472	1.35261	1.33169	1.35477
19	1.36497	1.12518	0.864564	0.77047	0.729934	0.699506	0.720896	0.707343	0.714782	0.689864	0.710515	0.692501	0.676717	0.661763	0.649231	0.636572	0.628101	0.619573	0.617715	0.608696	0.600052	0.610041	0.614387
20	1.85758	1.70759	1.85888	1.90456	1.95527	1.9462	1.98371	1.99698	2.07768	2.08321	2.04713	2.05675	2.0335	2.04566	2.10367	2.08996	2.05761	2.02712	2.09076	2.05892	2.03098	2.00158	2.04746
21	1.65306	1.63993	1.68451	1.66222	1.55948	1.53306	1.58102	1.51132	1.47178	1.42087	1.3758	1.33956	1.30952	1.33767	1.31268	1.28713	1.2703	1.25322	1.21106	1.18946	1.17247	1.15323	1.14178
22	1.86051	1.9244	1.85951	1.83287	1.89786	2.02888	1.98641	1.92809	1.93168	1.97227	1.99356	1.98242	1.95788	1.93022	2.02379	1.98502	1.98209	1.97511	1.9923	1.98166	1.97532	1.95683	1.99578
23	1.89659	1.58317	1.46981	1.38795	1.44752	1.36748	1.42058	1.47187	1.40517	1.4043	1.3563	1.31941	1.2872	1.31489	1.31462	1.28873	1.33678	1.34402	1.3331	1.31268	1.32027	1.3002	1.31565
24	1.86369	1.31748	1.44059	1.35798	1.35962	1.38989	1.37685	1.32571	1.32606	1.27932	1.34029	1.38702	1.47542	1.4988	1.51828	1.55565	1.63651	1.69771	1.7166	1.71224	1.76781	1.77364	1.80342
25	1.72315	2.13641	2.06554	1.87398	1.70449	1.73291	1.91802	1.83413	1.78356	1.69851	1.63686	1.52181	1.48393	1.44905	1.4197	1.42781	1.40637	1.38591	1.36441	1.34347	1.32506	1.30538	1.29225
26	1.51672	1.62078	1.63787	1.48601	1.5061	1.40557	1.59269	1.52681	1.53092	1.47416	1.46203	1.42239	1.38794	1.35603	1.32921	1.30306	1.28423	1.29301	1.27338	1.25388	1.23648	1.21754	1.20533
27	1.36475	1.15209	1.1815	1.01175	0.876703	0.799963	0.849468	0.854979	0.808967	0.977547	0.937342	1.05298	1.02013	1.03645	1.06906	1.04714	1.0262	1.00864	0.990648	1.02958	1.01677	1.02838	1.01775
28	1.38084	1.22972	1.03705	0.846062	0.740138	0.676432	0.632824	0.621081	0.622496	0.598614	0.620975	0.603893	0.588915	0.596926	0.650974	0.726416	0.760532	0.749359	0.737641	0.726306	0.716401	0.742457	0.7354
29	1.3595	1.09124	0.887702	0.812276	0.793803	0.719766	0.828687	0.832749	0.788917	0.7549	0.78577	0.807159	0.896344	0.857566	0.838908	0.908715	0.893021	0.928775	0.951044	0.971794	0.972072	0.958326	0.967328
30	1.70558	1.83378	1.84825	1.5825	1.53176	1.60917	1.56207	1.51329	1.44302	1.40559	1.38455	1.41886	1.38422	1.35201	1.32493	1.2988	1.27958	1.26119	1.24184	1.2228	1.20594	1.21883	1.20688
31	1.70083	1.39905	1.1519	1.30556	1.5427	1.60416	1.54579	1.58365	1.49996	1.48868	1.42948	1.38781	1.34772	1.31276	1.2832	1.25725	1.23437	1.21443	1.19381	1.17527	1.16008	1.14532	1.13359
32	1.90058	2.95517	3.09979	2.8119	3.2583	3.49704	3.5925	3.68097	3.78066	3.858	3.93467	4.00304	3.86325	3.82263	3.74312	3.80733	3.77838	3.78232	3.7274	3.60731	3.63035	3.74405	3.81801
33	1.48775	1.82201	1.49463	1.31587	1.19463	1.08826	1.19534	1.18632	1.16659	1.11916	1.067	1.0377	1.01049	0.985968	0.9653	0.979154	0.963411	0.948916	0.933771	0.919384	0.907005	0.89413	0.885083
34	1.42816	2.06692	2.17924	2.69345	2.79967	2.70397	2.55173	2.46834	2.52289	2.45169	2.38971	2.24363	2.1675	2.16219	2.10731	2.06346	2.10292	2.06488	1.96615	1.93474	1.91102	1.92137	1.90141
35	1.34007	1.08596	0.981449	1.0799	0.895302	0.811195	0.7504	0.867281	0.818995	0.781271	0.748799	0.7265	0.70448	0.728766	0.71212	0.697674	0.719179	0.707454	0.695352	0.68454	0.67574	0.707758	0.700498
36	1.83983	1.93349	1.72891	1.72491	1.88479	1.99621	2.12659	2.07354	2.0992	2.05087	2.19553	2.1324	2.15655	2.1366	2.1365	2.13303	2.15659	2.22998	2.31232	2.27651	2.24665	2.08052	2.05382
37	1.6245	1.43054	2.82231	3.0812	3.22795	2.99178	2.7774	2.66318	2.5238	2.55111	2.45143	2.38055	2.3131	2.2539	2.20387	2.15944	2.16042	2.12601	2.09036	2.05795	2.03112	2.03352	2.01275
38	1.35434	1.10021	1.01935	0.910973	0.91993	0.837865	0.780328	0.733103	0.696354	0.667626	0.642615	0.624396	0.650458	0.675647	0.660347	0.647124	0.63623	0.626403	0.658635	0.648453	0.639865	0.662646	0.655924
39	1.94347	1.62949	1.39247	1.42966	1.24445	1.18822	1.30605	1.31841	1.25513	1.16187	1.16063	1.1286	1.10002	1.07395	1.09105	1.06943	1.05296	1.03749	1.02126	1.00557	0.991857	0.977314	0.967464
40	1.49034	1.34994	1.21783	1.20292	1.13696	1.03191	1.1558	1.08653	1.09032	1.04322	1.05637	1.02577	1.01263	1.03694	1.04812	1.02708	1.00896	0.992942	1.04293	1.02677	1.01334	1.00001	0.9898
41	1.63242	1.36836	1.01108	1.07661	1.1031	1.10287	1.02916	0.990503	0.992166	0.985552	1.08762	1.05694	1.02869	1.00341	1.04842	1.0725	1.2145	1.19477	1.25173	1.23334	1.21702	1.22124	1.20806
42	1.88695	2.56592	2.96326	2.86101	2.94456	2.94373	2.86574	3.09408	2.98139	2.83528	2.78075	2.69547	2.68257	2.71741	2.65117	2.6552	2.60016	2.55466	2.50819	2.46885	2.49006	2.46281	2.43723
43	1.61136	1.96317	2.00061	2.28603	2.18912	2.31523	2.2677	2.36553	2.38194	2.37629	2.47276	2.50436	2.47908	2.49541	2.65414	2.60166	2.67859	2.64094	2.60068	2.56085	2.55457	2.54106	2.51578
44	1.36947	1.66795	1.48798	1.80678	2.06596	2.04847	2.0683	2.13796	2.14327	2.20308	2.20111	2.33353	2.38176	2.42816	2.37867	2.38317	2.52632	2.58973	2.54924	2.57777	2.57407	2.59246	2.56669
45	1.41693	1.32321	1.41047	1.17448	1.20244	1.18631	1.30631	1.29711	1.2221	1.16354	1.11335	1.07958	1.04552	1.01666	0.992187	0.971805	0.952088	0.992623	0.974733	0.959464	0.947598	0.955425	0.945537
46	1.6571	1.17431	0.978086	0.82184	0.762292	0.727898	0.708917	0.665599	0.636426	0.61368	0.593604	0.608954	0.594759	0.581422	0.570233	0.559078	0.551405	0.543795	0.535733	0.527556	0.520133	0.511896	0.506787
47	1.59231	1.47059	1.64793	2.06574	1.98049	2.05953	2.13248	2.1858	2.21889	2.19884	2.16385	2.17847	2.15433	2.13682	2.13601	2.15113	2.11885	2.08818	2.05593	2.05329	2.02525	1.99499	1.97493
48	1.52217	1.16093	1.29748	1.16625	1.04756	1.08574	1.07327	1.05271	1.0516	1.00811	1.0027	0.973546	0.947602	0.973169	0.952451	1.00756	1.02447	1.0088	1.02404	1.00824	1.02662	1.01238	1.05136
49	1.68076	1.24684	1.15813	1.16784	1.01106	0.916744	0.922288	0.917757	0.868103	0.829295	0.838019	0.834097	0.809987	0.813295	0.794511	0.778465	0.76447	0.787518	0.877722	0.863097	0.851851	0.840771	0.83218
50	1.53277	1.57939	1.73045	1.86572	1.93249	1.81787	1.68737	1.70094	1.75485	1.72567	1.71624	1.66666	1.6641	1.62156	1.58561	1.55365	1.55588	1.58773	1.55852	1.56625	1.61928	1.59728	1.58104
51	1.68981	2.04506	1.98188	1.80297	1.55376	1.39242	1.38713	1.3117	1.22975	1.22834	1.17146	1.13464	1.09601	1.06405	1.03691	1.01531	0.992738	0.974588	0.956166	0.941082	0.929886	0.92067	0.911024
52	1.72461	1.24132	1.09959	0.950584	0.906061	0.826749	0.86124	0.809375	0.772204	0.769657	0.773687	0.714108	0.69708	0.681213	0.68617	0.672708	0.672761	0.663726	0.653799	0.643809	0.634796	0.624862	0.637787
53	1.29467	1.22189	0.93852	1.16389	1.10712	1.05861	1.03797	0.974726	0.927027	0.930875	0.933836	1.02006	1.05195	1.09166	1.17247	1.14912	1.1667	1.14931	1.16352	1.14559	1.13018	1.15071	1.15094
54	1.57242	1.58864	1.55784	1.55753	1.55366	1.57985	1.64078	1.60121	1.60087	1.59652	1.56934	1.52768	1.5169	1.54339	1.53736	1.53673	1.51599	1.49526	1.47326	1.46886	1.44839	1.42521	1.46219
55	1.81096	1.92894	1.54152	1.50415	1.32431	1.26937	1.29401	1.09543	1.18405	1.18263	1.1714	1.13833	1.10785	1.08059	1.05759	1.03646	1.05659	1.04044	1.05855	1.04221	1.01183	0.998005	0.9879
56	1.67269	1.12475	1.29783	1.67201	2.14527	2.3417	2.2458	2.51696	2.39179	2.26928	2.28118	2.30779	2.29847	2.29783	2.38332	2.39938	2.37149	2.36171	2.31805	2.31501	2.28689	2.35151	2.32702
57	1.4945	1.19267	1.02222	0.903704	0.833596	0.913137	0.928868	0.875389	0.85893	0.828141	0.800973	0.77957	0.761398	0.744324	0.73	0.71572	0.705895	0.696154	0.685833	0.675364	0.665862	0.655318	0.675679
58	1.56731	1.58176	1.73254	2.02	2.00761	1.96553	2.04598	2.03682	2.00306	2.00183	2.01917	2.02199	2.00395	1.96099	1.94222	1.90459	1.92126	1.89602	1.88503	1.87858	1.87973	1.86424	1.84577
59	1.35808	1.30347	1.12526	1.06919	1.00287	0.98168	1.15623	1.08719	1.03288	1.03078	0.992317	0.992261	0.96521	0.941425	0.921358	0.902946	0.887997	0.874414	0.860257	0.932249	1.01015	1.01271	1.07586
60	1.82008	1.81929	1.88388	1.88312	2.00035	1.91331	2.07712	2.04481	2.0666	2.03722	2.03869	2.03713	2.01061	2.01497	2.05512	2.08656	2.05765	2.02911	2.02312	2.01826	2.01348	1.98181	1.96201
61	1.35732	0.939709	0.721778	0.62491	0.593716	0.66411	0.664333	0.625381	0.619666	0.677957	0.65376	0.63563	0.619337	0.64769	0.63428	0.669356	0.659019	0.702218	0.71169	0.705531	0.697342	0.687159	0.680229
62	1.87577	1.73152	2.06809	1.9735	1.71789	1.62928	1.75918	1.88927	1.86823	1.90338	1.82668	1.91355	1.94821	1.91815	1.86498	1.82457	1.79156	1.7627	1.73286	1.733	1.70883	1.68688	1.66962
63	1.78831	1.34395	1.18887	1.06672	1.03894	0.995812	0.932708	0.964921	0.954055	0.975101	0.975772	0.949021	0.986723	0.963408	0.944085	0.925461	0.911728	0.898609	0.884803	0.871237	0.859229	0.84629	0.837788
64	1.44359	1.06552	0.913675	0.882802	0.771462	0.722401	0.774384	0.728511	0.693882	0.699531	0.674708	0.656047	0.639339	0.624131	0.611327	0.59921	0.589942	0.581257	0.572151	0.563358	0.541747	0.533638	0.528274
65	1.33912	1.57408	1.61512	1.76314	1.64632	1.56971	1.63504	1.60737	1.57481	1.49573	1.51748	1.47026	1.52543	1.48181	1.44479	1.41484	1.45499	1.42882	1.4022	1.38013	1.36351	1.34946	1.33536
66	1.49312	1.17979	0.947741	0.860817	0.838926	0.929858	0.755615	0.787771	0.750553	0.750052	0.723631	0.773901	0.755195	0.764611	0.749	0.734169	0.722914	0.737521	0.726026	0.714874	0.705106	0.694714	0.687717
67	1.4835	1.6479	1.34128	1.29813	1.23279	1.12521	1.11567	1.10178	1.14014	1.13826	1.09851	1.12167	1.15537	1.16214	1.19732	1.20391	1.18583	1.16866	1.1506	1.13295	1.15048	1.16749	1.15575
68	1.72849	1.67703	1.38995	1.30461	1.2344	1.25526	1.17119	1.15161	1.13834	1.09295	1.0533	1.02387	1.02986	1.00284	0.981906	0.962372	0.947022	0.932838	0.937272	0.922844	0.910367	0.897307	0.888239
69	1.66645	1.54667	1.56051	1.56572	1.63922	1.6508	1.60821	1.60927	1.6618	1.6302	1.57692	1.56744	1.531	1.52078	1.55037	1.56759	1.57302	1.5513	1.52828	1.55109	1.55303	1.52848	1.53666
70	1.76013	1.6896	1.51765	1.34826	1.39085	1.31843	1.39109	1.43151	1.36473	1.36585	1.38199	1.37789	1.38605	1.41473	1.42607	1.40114	1.36361	1.37384	1.39416	1.37279	1.37405	1.35329	1.3397
71	1.9836	1.7291	1.74918	1.65466	1.88644	1.89066	1.82918	1.8166	1.80393	1.7284	1.70201	1.80335	1.80366	1.78718	1.77591	1.77811	1.82912	1.83685	1.84018	1.8118	1.78753	1.76566	1.74779
72	1.59345	1.54475	1.96484	1.99465	1.76703	1.77067	1.77874	1.76938	1.81643	1.84278	1.7741	1.81736	1.81686	1.77137	1.82731	1.94655	1.91246	1.88223	1.85089	1.91383	1.88951	1.8647	1.84566
73	1.35655	1.357	1.13215	1.14104	1.05405	0.959713	0.89343	0.908574	0.862401	0.849083	0.817093	0.793868	0.772258	0.753036	0.736812	0.722053	0.709873	0.698896	0.687476	0.676851	0.667874	0.658762	0.652066
74	1.74065	1.46679	1.43912	1.34301	1.56544	1.7514	1.70946	1.66417	1.67902	1.60492	1.54085	1.56962	1.56086	1.52012	1.53223	1.50119	1.49367	1.52075	1.49502	1.55795	1.5378	1.51817	1.56286
75	1.80972	1.68853	1.83077	1.76704	1.76456	1.78449	1.75202	1.74692	1.67052	1.64159	1.66675	1.66088	1.62198	1.61224	1.5811	1.57583	1.55409	1.53255	1.50975	1.4867	1.46582	1.44272	1.51536
76	1.63502	1.44007	1.62289	1.7216	1.8208	2.13197	2.16039	2.22597	2.42014	2.64083	2.68346	2.84494	2.89939	2.9682	3.05731	3.1084	3.19716	3.25568	3.24429	3.21583	3.3684	3.33801	3.33054
77	1.35783	1.24421	1.50283	1.23063	1.25146	1.09912	0.952965	1.01848	0.944268	1.11665	1.14657	1.10728	1.06255	1.02737	0.997438	0.975923	0.949499	0.929729	0.910022	0.9546	0.944339	0.93797	0.927894
78	1.99119	1.47614	1.36334	1.38264	1.494	1.41846	1.60305	1.50878	1.47971	1.41416	1.35756	1.36292	1.40696	1.45677	1.42387	1.4367	1.45354	1.43021	1.40587	1.42792	1.40951	1.43423	1.41952
79	1.95998	2.09504	1.81748	1.59302	1.68234	1.58453	1.61119	1.63589	1.58935	1.56462	1.52696	1.48538	1.47059	1.43594	1.44147	1.44724	1.42519	1.40438	1.38254	1.39312	1.37407	1.37109	1.36958
80	1.43483	1.60151	1.4705	1.68795	1.9643	2.10862	2.07556	2.05642	1.99696	1.90483	1.93008	1.912	1.90592	1.89793	1.90075	2.02145	2.00674	1.97346	1.93919	1.99189	2.02574	2.09151	2.07
81	1.94999	2.18095	1.79217	1.91869	1.98488	1.92341	1.86808	1.85946	1.85862	1.77621	1.705	1.70708	1.65727	1.61398	1.57736	1.5454	1.51693	1.53377	1.50756	1.48412	1.46503	1.44663	1.43179
82	1.33521	1.07758	0.993089	0.996841	1.03883	1.02647	0.955275	0.897233	0.851821	0.923453	0.903534	0.877831	0.853889	0.881647	0.862556	0.845259	0.830876	0.817964	0.804539	0.792098	0.80994	0.798939	0.790814
83	1.35008	1.34981	1.12815	0.952455	1.034	0.982159	0.921294	0.867503	0.85782	0.822433	0.794341	0.77274	0.780005	0.761985	0.746839	0.732133	0.721448	0.711161	0.700319	0.689593	0.680045	0.695669	0.68869
84	1.4613	1.79869	1.90463	1.65806	1.48643	1.65413	1.71798	1.79731	1.74983	1.72081	1.69252	1.75643	1.71	1.74166	1.7401	1.74115	1.71282	1.70523	1.67805	1.59408	1.57386	1.57949	1.56355
85	1.85737	1.84575	2.08081	2.01165	1.93272	1.96669	1.9692	2.14979	2.02149	2.01545	2.01702	2.06355	2.58129	2.55741	2.5289	2.51599	2.50203	2.54509	2.53495	2.53999	2.5341	2.52579	2.49998
86	1.81396	1.88923	2.00203	1.69587	1.70476	1.61125	1.49257	1.43382	1.40985	1.34775	1.29403	1.25627	1.2199	1.23978	1.21176	1.18723	1.1655	1.78912	1.75441	1.72663	1.70654	1.69088	1.67306
87	1.42046	1.67577	1.35533	1.82344	1.80706	1.99812	1.83274	1.71283	1.61017	1.53011	1.65848	1.60594	1.55327	1.50918	1.47177	1.44132	1.41068	1.38561	1.36006	1.33868	1.32242	1.30843	1.29479
88	1.32243	1.17637	0.903554	0.749234	0.646177	0.826887	0.748655	0.793768	0.744875	0.778436	0.74272	0.719487	0.695233	0.737265	0.718593	0.703648	0.713439	0.698337	0.685731	0.674986	0.666649	0.659213	0.652375
89	1.29248	0.869088	0.79322	0.898213	0.849686	0.765262	0.702494	0.746781	0.805511	0.762381	0.730067	0.767132	0.743319	0.723036	0.70268	0.729048	0.756375	0.744277	0.731753	0.7204	0.711032	0.736504	0.812938
90	1.59477	1.25616	1.03325	1.01359	0.991213	1.01705	0.948873	0.891991	0.848311	0.81417	0.856716	0.832541	0.81027	0.790342	0.773531	0.758081	0.745577	0.734196	0.722331	0.711184	0.701684	0.691926	0.684909
91	1.40505	1.75389	2.00275	2.05087	1.95057	2.26448	2.34186	2.49121	2.5036	2.59588	2.66367	2.5919	2.55776	2.59102	2.59436	2.63922	2.70413	2.72856	2.68662	2.67219	2.6959	2.65541	2.63577
92	1.30146	1.05325	0.808541	0.767239	0.74744	0.684098	0.64122	0.603763	0.601118	0.578632	0.558869	0.543671	0.530406	0.518148	0.507844	0.497843	0.490571	0.483572	0.476198	0.468903	0.462412	0.455374	0.450805
93	1.72264	1.60501	1.33832	1.35954	1.40463	1.3702	1.35291	1.41594	1.51912	1.57999	1.67631	1.74995	1.79459	1.90732	1.94516	2.10861	2.31221	2.40353	2.46295	2.42563	2.41745	2.42423	2.42396
94	1.51817	1.45076	1.69249	1.59527	1.45818	1.43999	1.40033	1.37373	1.44497	1.64996	1.64141	1.59567	1.55427	1.51683	1.49621	1.47898	1.49145	1.46944	1.44636	1.4701	1.45172	1.46497	1.48781
95	1.7449	1.52575	1.34562	1.32497	1.31618	1.20166	1.15495	1.13103	1.07646	1.03382	0.996542	0.96878	0.943664	0.920946	0.901804	0.88388	0.869885	0.85691	0.843334	0.830353	0.819121	0.807353	0.799196
96	1.45692	1.54093	1.86549	2.00315	1.92549	1.91889	1.79156	1.80668	1.83084	1.7931	1.78599	1.77065	1.72499	1.74686	1.75131	1.71652	1.7203	1.69471	1.66793	1.6713	1.64866	1.6571	1.64036
97	1.87375	1.69254	1.43418	1.49787	1.29816	1.24808	1.24433	1.16499	1.13715	1.13366	1.12661	1.10184	1.11633	1.08742	1.08801	1.12759	1.1075	1.12433	1.10547	1.08832	1.07414	1.13205	1.12192
98	1.60368	1.49152	1.49803	1.51022	1.49855	1.42639	1.52058	1.46024	1.39685	1.34743	1.3166	1.29341	1.29242	1.31268	1.28771	1.26257	1.27135	1.25399	1.26418	1.26155	1.25771	1.23613	1.22382
99	1.46466	1.71558	2.68206	2.80884	2.43803	2.27795	2.16517	2.029	1.91761	1.83057	1.85721	1.80228	1.74848	1.74777	1.70745	1.73828	1.74648	1.71771	1.68807	1.66179	1.64056	1.62036	1.60371
100	1.60845	1.81737	1.58459	1.87473	1.96477	1.89598	1.90359	1.93066	1.90603	2.10307	2.02277	2.07155	2.19463	2.23157	2.40491	2.4415	2.40127	2.39359	2.41055	2.45929	2.46142	2.50173	2.52664
101	1.49518	1.25105	1.05044	0.946498	0.824814	0.970014	0.95221	0.944769	1.04861	1.00142	1.01877	0.98871	0.959355	0.93399	0.91252	0.949665	0.931674	0.916249	0.900364	0.886337	0.875052	0.864379	0.855488
102	1.33951	1.18398	1.16492	1.10121	1.29635	1.23336	1.21263	1.14072	1.08494	1.04135	1.0033	1.0119	1.01709	1.02829	1.00669	0.986635	0.970715	0.976417	0.955662	0.947413	0.934356	0.920924	0.91162
103	1.73907	1.3329	1.18216	1.11671	1.0957	1.09841	1.09277	1.0561	1.04274	1.00375	1.01477	0.999029	0.974874	0.952479	0.985591	1.00971	0.994643	0.980492	0.965574	0.950788	0.957822	0.941238	0.945467
104	1.69097	1.98136	1.52187	1.3667	1.22507	1.19548	1.16707	1.09481	1.10383	1.1055	1.09537	1.11495	1.08269	1.01694	0.994661	0.99037	0.995393	0.979833	0.998082	0.982639	0.969684	1.00723	1.01325
105	1.43719	1.44855	1.28346	1.52883	1.65239	1.7103	1.76787	1.73116	1.72219	1.71577	1.83427	1.87661	1.86069	1.87594	1.87447	1.98064	2.01226	2.01533	2.01081	2.00984	2.03311	2.00182	1.99052
106	1.94621	2.0923	1.95736	1.98519	2.16738	2.29607	2.64934	2.75547	2.77669	2.86719	3.02813	3.23086	3.29606	3.32482	3.54742	3.54118	3.64614	3.75533	3.72918	3.83652	3.91943	3.90586	3.95926
107	1.33286	0.895686	0.687965	0.571405	0.576287	0.573898	0.52753	0.493376	0.464472	0.441916	0.422612	0.409716	0.396612	0.385556	0.37618	0.368433	0.360834	0.354541	0.34811	0.342652	0.338435	0.334703	0.331228
108	1.6023	1.51257	1.26082	1.48046	1.359	1.30332	1.35358	1.32993	1.3408	1.28113	1.22958	1.24387	1.2999	1.45207	1.50304	1.58092	1.60815	1.6225	1.59474	1.66564	1.64462	1.66487	1.6478
109	1.77502	1.82283	1.63116	1.34736	1.62794	1.55608	1.75179	1.75712	1.71744	1.5775	1.59383	1.62204	1.82167	1.88093	1.83228	1.87324	1.83131	1.88154	1.84854	1.99499	2.06125	2.09123	2.15151
110	1.82985	1.58451	1.21704	1.01737	0.968009	0.939615	0.873979	0.820719	0.820989	0.786566	0.781609	0.759368	0.738644	0.720227	0.70468	0.69056	0.678872	0.668356	0.657416	0.647254	0.638679	0.629989	0.623584
111	1.53749	1.46333	1.50454	1.38247	1.31315	1.32418	1.37775	1.35967	1.3929	1.42038	1.40796	1.42698	1.45444	1.42178	1.41719	1.42212	1.49171	1.49542	1.47296	1.45044	1.43018	1.43254	1.44206
112	1.86673	2.06169	1.97905	2.08877	2.0272	1.96432	2.02621	1.98548	1.95976	1.98724	1.92266	1.93897	1.91518	1.90002	1.86297	1.84885	1.83912	1.83723	1.8101	1.78245	1.75745	1.76747	1.77528
113	1.75613	1.34582	1.26561	1.36332	1.22876	1.12528	1.10502	1.08527	1.14361	1.1177	1.17423	1.16032	1.14993	1.30013	1.30558	1.42309	1.45383	1.45998	1.44733	1.48826	1.49237	1.48336	1.46874
114	1.72022	2.12817	2.05562	2.15795	1.96077	1.80943	1.77281	1.78938	1.92121	1.99491	2.09573	2.2464	2.32451	2.5886	2.55758	2.55369	2.64328	2.685	2.72008	2.94515	3.00984	3.07015	3.16713
115	1.9075	1.49524	1.40096	1.19206	1.1325	1.08754	1.019	0.959346	0.915108	0.880565	0.850232	0.827024	0.806651	0.787888	0.77211	0.756883	0.745684	0.773683	0.761774	0.750092	0.739765	0.728655	0.721333
116	1.96687	1.25871	0.961091	0.968599	0.965639	0.961521	0.878367	0.935701	0.876272	0.830032	0.790831	0.765724	0.739106	0.717221	0.69863	0.684015	0.668433	0.7046	0.690187	0.679286	0.671258	0.664752	0.657775
117	1.93982	1.87673	1.52762	1.4092	1.50389	1.49417	1.4628	1.3382	1.31526	1.32713	1.34474	1.37055	1.37711	1.34524	1.31845	1.34368	1.44506	1.42449	1.40253	1.43777	1.41833	1.39709	1.41595
118	1.60161	1.60138	1.47678	1.31445	1.5566	1.814	1.72812	1.72094	1.81972	1.84752	1.82249	1.88625	1.87022	1.86588	1.87577	1.88421	1.87667	1.84622	1.81476	1.78656	1.822	1.79912	1.78067
119	1.62131	1.41642	1.46829	1.22873	1.13711	1.11949	1.04002	1.03135	1.11009	1.0626	1.07611	1.04507	1.0156	0.989694	1.00804	0.993297	0.976065	0.960726	0.944805	0.930177	0.98743	0.97428	1.00058
120	1.89915	1.69826	1.66014	1.79186	1.70043	1.59727	1.64312	1.64184	1.56618	1.53682	1.50524	1.53679	1.53521	1.58057	1.54883	1.51823	1.5576	1.535	1.53862	1.51501	1.49422	1.47197	1.45716
121	1.60731	1.26316	1.2671	1.64819	1.79243	1.84544	1.96367	1.88853	1.86991	1.91867	1.88982	1.85534	1.85143	1.84103	1.80161	1.76557	1.77027	1.74633	1.71529	1.71012	1.68788	1.69195	1.69667
122	1.32249	1.28876	1.21913	1.17779	1.37157	1.24934	1.22592	1.1524	1.09452	1.04928	1.00989	0.986599	0.959839	0.943945	0.924013	0.923246	0.901515	0.913338	0.898774	0.920849	0.951733	0.950862	0.941255
123	1.71165	1.91377	1.81474	1.85417	2.18307	2.35114	2.62971	2.62552	2.69813	2.65002	2.79163	2.77823	2.80702	2.75425	2.75301	2.7612	2.71823	2.67851	2.62811	2.58804	2.62267	2.58373	2.55168
124	1.58828	1.24509	0.956336	0.796126	0.690085	0.661938	0.675586	0.703912	0.66423	0.633236	0.606593	0.588421	0.570349	0.554903	0.588272	0.575422	0.564164	0.554639	0.54486	0.536351	0.529606	0.523375	0.517973
125	1.72313	1.62101	1.46998	1.88076	1.89567	1.94584	2.11836	2.03564	2.15651	2.20509	2.12502	2.09855	2.06229	2.0128	1.96926	1.9962	1.96498	1.93588	1.94928	1.93653	1.91059	1.88289	1.86389
126	1.76642	1.54438	1.88416	2.27978	2.25183	2.29373	2.30023	2.44233	2.20736	2.16101	2.09352	2.0797	2.02408	2.10031	2.11563	2.1999	2.17979	2.16851	2.25969	2.24512	2.29336	2.26107	2.24285
127	1.65555	1.62855	1.79465	1.94275	2.04642	2.35985	2.41622	2.49151	2.42843	2.42426	2.33616	2.29348	2.23232	2.17794	2.13209	2.08959	2.06627	2.07497	2.0546	2.02294	2.02604	1.99728	1.97707
128	1.44025	1.24883	1.05504	0.9956	0.954816	0.906673	0.853838	0.805186	0.770621	0.743692	0.748377	0.728774	0.71221	0.696502	0.683339	0.67002	0.66114	0.652182	0.642662	0.632871	0.62389	0.613804	0.607695
129	1.80286	1.57677	1.54265	1.44989	1.43293	1.3782	1.48388	1.47632	1.48309	1.46784	1.45864	1.46417	1.4275	1.39392	1.36567	1.33867	1.3498	1.33016	1.30953	1.28943	1.27176	1.25288	1.24027
130	1.78238	1.88364	1.90232	1.62164	1.46955	1.34194	1.26732	1.2587	1.19724	1.19398	1.2245	1.23283	1.26992	1.41185	1.40622	1.37785	1.38648	1.42784	1.40536	1.38375	1.36496	1.34515	1.33158
131	1.53047	1.28418	1.09361	1.00303	0.965687	0.872491	0.964478	1.06691	1.11197	1.16148	1.11483	1.25849	1.24322	1.21247	1.23317	1.29639	1.35161	1.41031	1.42353	1.44306	1.45827	1.43001	1.45068
132	1.32701	1.31017	1.15015	1.28493	1.25427	1.38785	1.38308	1.43284	1.50533	1.5641	1.50901	1.46768	1.50022	1.53764	1.57833	1.57758	1.55325	1.56679	1.54225	1.54947	1.53658	1.56808	1.57839
133	1.60278	1.52455	1.43494	1.32673	1.31081	1.23973	1.26368	1.2599	1.26462	1.27161	1.29512	1.29402	1.27892	1.27708	1.25224	1.22769	1.23307	1.21587	1.19768	1.17938	1.16287	1.14468	1.13324
134	1.59508	1.34621	1.32441	1.40731	1.38874	1.39406	1.43317	1.34318	1.26881	1.2107	1.16065	1.20026	1.16498	1.16003	1.18967	1.1634	1.17776	1.15859	1.13881	1.14877	1.13396	1.09811	1.08689
135	1.29138	1.34749	1.17016	1.23681	1.28603	1.33875	1.4652	1.42659	1.40746	1.39154	1.37704	1.36416	1.37242	1.33925	1.34624	1.35907	1.37909	1.37984	1.35797	1.35506	1.39714	1.37703	1.38908
136	1.75099	1.80798	1.78627	1.49435	1.4727	1.4058	1.41285	1.37788	1.30946	1.25598	1.24819	1.21296	1.20559	1.17301	1.14813	1.12521	1.13466	1.11741	1.09941	1.08246	1.06796	1.05302	1.04235
137	1.55447	1.52941	1.61492	1.52386	1.43308	1.387	1.31721	1.24174	1.18764	1.16295	1.1976	1.23562	1.48058	1.59013	1.59701	1.64768	1.67956	1.65551	1.63018	1.63258	1.60086	1.56905	1.55331
138	1.77016	1.66128	1.4771	1.53915	1.44286	1.35928	1.36976	1.37469	1.33475	1.28617	1.32733	1.29165	1.31476	1.28536	1.2876	1.3498	1.41489	1.39526	1.37413	1.3531	1.3606	1.33986	1.32644
139	1.85259	1.48968	1.69094	1.56728	1.57808	1.59678	1.55473	1.5813	1.58686	1.59983	1.57409	1.5315	1.52082	1.50761	1.48764	1.51465	1.52203	1.51918	1.51682	1.5208	1.50036	1.49211	1.47724
140	1.40129	1.52054	1.5292	1.40516	1.53628	1.58875	1.46328	1.43798	1.57082	1.60132	1.65104	1.72934	1.79877	1.80932	1.83978	1.90055	1.91429	1.98959	1.95518	2.06568	2.02372	2.0429	2.02192
141	1.42537	1.37548	1.61853	1.92524	2.1399	2.24173	2.19846	2.40733	2.31284	2.3	2.21097	2.31254	2.29199	2.36586	2.39458	2.46228	2.54023	2.56249	2.53815	2.53753	2.53394	2.72693	2.74721
142	1.38016	1.10218	1.06563	0.884776	1.03579	1.06569	0.996834	0.952645	0.906909	0.872028	0.841453	0.818303	0.79774	0.778936	0.763111	0.748016	0.736651	0.728761	0.717518	0.727983	0.717967	0.707201	0.700092
143	1.44669	1.46734	1.53281	1.43424	1.39948	1.41349	1.49579	1.57906	1.56054	1.491	1.58809	1.62639	1.74157	1.69578	1.65704	1.62341	1.59315	1.61099	1.58329	1.55865	1.53868	1.5196	1.504
144	1.32936	1.08815	0.956445	0.918604	0.8961	0.928692	1.03295	1.1609	1.38715	1.48963	1.53211	1.54714	1.49968	1.56117	1.56655	1.56916	1.58931	1.56308	1.53602	1.542	1.5723	1.65072	1.65241
145	1.33529	0.879352	0.85173	0.711291	0.842947	0.764772	0.718248	0.668782	0.669221	0.708475	0.681405	0.718809	0.698769	0.759953	0.794189	0.778206	0.76458	0.839996	0.874967	0.862355	0.851118	0.868203	0.845769
146	1.67469	1.64409	1.6102	1.54217	1.34754	1.28158	1.34603	1.34673	1.27998	1.22863	1.1838	1.15064	1.15682	1.12941	1.14213	1.15133	1.20586	1.187	1.16799	1.14999	1.13454	1.15183	1.14017
147	1.94372	1.74859	1.67424	1.55093	1.42751	1.34028	1.29001	1.21535	1.16095	1.14764	1.14824	1.17258	1.14609	1.11996	1.09802	1.07646	1.06116	1.10848	1.1178	1.1007	1.11008	1.11768	1.13247
148	1.49296	1.29788	1.66343	1.69573	1.67191	1.67636	1.79338	1.68593	1.59644	1.65053	1.54753	1.49416	1.45235	1.4466	1.43333	1.45941	1.47055	1.44741	1.46645	1.48209	1.46265	1.48919	1.46667
149	1.97471	1.62785	1.90501	1.58735	1.58176	1.50945	1.4336	1.3974	1.3225	1.26396	1.21335	1.21589	1.18062	1.1499	1.17214	1.28966	1.26641	1.24578	1.22448	1.20544	1.18994	1.22134	1.20881
150	1.42948	1.50278	1.43611	1.57773	1.56124	1.61794	1.71802	1.67929	1.70973	1.87981	1.87859	1.87611	1.86395	1.9253	1.95016	1.90993	1.92195	1.94519	1.96102	1.93039	1.95155	1.92574	1.90437
151	1.7743	1.62637	1.42689	1.75773	1.78752	2.35276	2.24528	2.04033	2.08237	2.14558	1.95304	1.94107	1.88866	1.84191	1.94479	1.9407	1.90803	1.87856	1.85832	1.8787	1.86616	1.84153	1.83388
152	1.46726	0.994266	0.99485	1.12232	1.2512	1.11653	1.05042	1.06952	1.00014	1.04594	0.995044	1.04461	1.0829	1.12328	1.33007	1.32123	1.36905	1.47964	1.51394	1.5253	1.42061	1.45224	1.43718
153	1.33798	0.899685	0.83727	0.698325	0.734728	0.820823	0.756955	0.708732	0.714632	0.680492	0.697372	0.676879	0.680426	0.650362	0.677319	0.663779	0.652759	0.645127	0.634784	0.624998	0.616606	0.607918	0.601761
154	1.37086	0.921524	0.965957	0.931917	0.891807	1.04602	0.968579	0.908146	1.00795	1.01113	0.970481	0.941831	0.913836	0.889655	0.869187	0.851519	0.835466	0.821674	0.807465	0.835883	0.825218	0.815094	0.806715
155	1.74028	1.25376	1.64188	1.6447	2.08505	2.15009	1.99323	2.06608	2.22454	2.11483	2.09133	2.20662	2.19564	2.13906	2.09488	2.03934	2.04508	2.01268	1.97909	1.94842	1.96994	1.94413	1.92428
156	1.76237	1.38194	1.19997	1.11366	1.04583	0.993362	0.957463	0.919795	0.878538	0.846346	0.817999	0.795944	0.761547	0.744521	0.730103	0.715802	0.705858	0.696055	0.685679	0.675206	0.680025	0.669309	0.662624
157	1.5425	1.5977	1.60572	1.87167	1.7895	1.85285	1.87134	1.83596	1.74027	1.69359	1.66172	1.61675	1.57781	1.62446	1.63263	1.60052	1.57744	1.55509	1.53151	1.50807	1.48712	1.46429	1.44962
158	1.29535	1.02928	1.05967	1.06152	1.10751	1.04813	1.15714	1.16713	1.11088	1.06692	1.0285	0.999859	1.01796	0.993413	0.972729	0.953389	0.938247	0.955098	0.9402	0.925726	0.913215	0.900128	0.989054
159	1.59273	1.34173	1.12122	1.06014	1.4239	1.43752	1.33279	1.46669	1.44057	1.49091	1.49423	1.45005	1.40679	1.36947	1.37237	1.39372	1.36813	1.36633	1.39732	1.37561	1.35784	1.3406	1.32687
160	1.93238	1.68607	1.31987	1.24132	1.16815	1.05353	0.968815	0.906218	0.946478	0.972032	0.921677	0.893823	0.865836	0.842064	0.821914	0.805053	0.925583	0.944189	0.927165	0.940109	0.994864	1.07629	1.12053
161	1.52117	1.63163	1.81305	1.72985	1.73068	2.05694	2.10873	2.15191	2.54539	2.73897	2.85897	2.88029	3.2554	3.50059	3.53106	3.46315	3.47937	3.50625	3.56591	3.58704	3.60946	3.62374	3.58713
162	1.53557	1.25039	1.06699	1.00573	0.929839	0.867025	0.816012	0.816154	0.805386	0.798574	0.794385	0.773358	0.755779	0.739109	0.72514	0.711005	0.70158	0.692073	0.681971	0.67158	0.662051	0.651349	0.644866
163	1.98837	1.85356	1.75558	1.67921	1.72217	1.80711	1.79617	1.78456	1.73767	1.89588	1.96361	2.04259	2.09258	2.04174	2.16967	2.21059	2.31415	2.37215	2.37938	2.34279	2.35324	2.35055	2.30936
164	1.44029	1.3636	1.22595	1.20564	1.36394	1.45834	1.44544	1.40409	1.37953	1.4104	1.47728	1.54169	1.5268	1.52513	1.71591	1.68028	1.72261	1.69513	1.66655	1.64069	1.61938	1.59849	1.58215
165	1.46493	1.48953	1.14134	1.19178	1.38442	1.34655	1.56782	1.61254	1.53001	1.5531	1.57768	1.61696	1.94341	1.99107	2.05709	2.0557	2.05066	2.01776	2.01603	1.98474	2.03624	2.04363	2.02105
166	1.29431	0.979004	0.904423	0.845566	0.74344	0.746926	0.736263	0.719697	0.689863	0.659616	0.639452	0.642281	0.646335	0.632574	0.621072	0.609056	0.601584	0.593746	0.59716	0.588919	0.58041	0.570621	0.564975
167	1.53654	1.31623	1.26448	1.48944	1.4828	1.528	1.60674	1.70946	1.77681	1.80384	1.78009	1.84626	1.83798	1.93134	1.96859	1.99942	2.10814	2.07724	2.11701	2.15748	2.129	2.1003	2.07893
168	1.95552	2.34379	2.6119	2.80167	2.68665	2.41858	2.53101	2.71397	2.93096	2.97113	3.04011	2.94218	2.96963	2.88551	2.88459	2.87132	2.92988	2.89698	2.91514	2.82542	2.79823	2.86591	2.89938
169	1.81801	2.42911	2.64088	2.63268	2.66461	2.76271	2.7252	2.87505	2.94681	2.85303	2.90825	2.92745	3.02547	3.00944	2.99329	3.00806	2.99576	2.99192	2.97019	2.96743	3.04702	2.99958	2.98752
170	1.37248	1.95707	2.08433	2.41209	2.31454	2.50256	2.40212	2.32282	2.24893	2.32031	2.34505	2.30314	2.33936	2.27639	2.22305	2.17767	2.13537	2.09947	2.06259	2.02596	2.00028	1.97619	1.96229
171	1.98932	2.35802	2.02815	1.67461	1.47947	1.48525	1.55792	1.64453	1.84272	1.74622	1.92958	2.02651	2.07498	2.40769	2.7528	3.2929	3.61991	3.66861	4.04437	4.28711	4.38544	4.48912	4.77493
172	1.85688	1.93783	1.84399	1.88389	1.85912	1.99194	1.90796	1.8282	1.73757	1.66815	1.60752	1.62626	1.62121	1.58197	1.54889	1.51807	1.49378	1.50319	1.47951	1.46114	1.44151	1.42069	1.40635
173	1.33027	1.35344	0.995304	0.956244	1.07551	1.36978	1.44237	1.60294	1.85716	2.01408	1.92486	1.93107	2.09775	2.06717	2.27282	2.35268	2.47065	2.47367	2.6159	2.69354	2.83787	2.87247	2.91771
174	1.80331	1.43933	1.50933	1.55305	1.60316	1.51554	1.62893	1.65418	1.75106	1.82546	1.83499	1.8836	1.83494	1.82431	1.78648	1.75802	1.76236	1.77271	1.77505	1.74774	1.77168	1.74532	1.7277
175	1.48241	1.39159	1.19489	1.08265	0.947936	0.867186	0.812319	0.796381	0.759557	0.737499	0.71225	0.692862	0.675912	0.684185	0.670569	0.657361	0.647746	0.638498	0.628753	0.619122	0.610555	0.60127	0.595237
176	1.32249	1.12396	1.07424	0.952085	0.92454	1.04875	1.08869	1.13674	1.3	1.31026	1.30932	1.3106	1.31152	1.28661	1.35145	1.36367	1.39185	1.43091	1.40931	1.3877	1.36858	1.4379	1.47739
177	1.49579	1.30363	1.20997	1.31894	1.30325	1.22694	1.33957	1.29953	1.46552	1.46156	1.44291	1.40431	1.42143	1.43752	1.50578	1.47658	1.45607	1.45771	1.48382	1.4615	1.441	1.41836	1.40419
178	1.52588	1.96854	1.80282	1.62274	1.41737	1.41894	1.3228	1.36588	1.32192	1.34138	1.29202	1.40272	1.40034	1.39681	1.46294	1.462	1.5181	1.54404	1.54057	1.51687	1.54265	1.52092	1.50551
179	1.62707	1.96896	1.74574	1.67816	1.74078	2.22779	2.54165	2.59571	2.64843	2.77357	2.83561	2.85423	2.94876	3.0794	3.1091	3.15309	3.17031	3.21985	3.26684	3.27445	3.23137	3.18226	3.16926
180	1.44309	1.52666	1.37081	1.35348	1.2289	1.19845	1.1151	1.21841	1.15611	1.19848	1.19724	1.30649	1.27011	1.27322	1.28819	1.25651	1.2719	1.31115	1.28987	1.33942	1.32162	1.33806	1.32448
181	1.76781	1.70324	1.5855	1.66444	1.61748	1.60507	1.63599	1.72886	1.6846	1.6243	1.56481	1.66135	1.65677	1.61704	1.58357	1.55213	1.52774	1.50505	1.48129	1.465	1.4451	1.44269	1.45729
182	1.90655	1.39662	1.4064	1.58165	1.85402	1.82018	1.84792	1.76839	1.68073	1.65161	1.60786	1.56276	1.52155	1.53629	1.50489	1.51978	1.49521	1.47264	1.46208	1.43955	1.42793	1.43502	1.42052
183	1.57891	2.31304	2.47023	2.54313	2.64408	2.81907	2.94834	2.90078	2.97754	2.9831	2.88345	2.83561	2.79738	2.7263	2.70357	2.64956	2.60314	2.56199	2.55938	2.55139	2.54877	2.54363	2.54935
184	1.91007	2.24839	2.19033	2.03539	1.75937	1.76977	1.97011	2.1771	2.30502	2.56333	2.53606	2.56828	2.59236	2.67144	2.81339	2.87963	2.95559	2.96944	2.96798	2.96095	2.97287	2.97497	2.98755
185	1.69528	1.57551	1.42627	1.55775	1.47918	1.43463	1.55483	1.5082	1.44067	1.46393	1.48829	1.48122	1.7992	1.75345	1.79302	1.75663	1.84023	1.81129	1.78111	1.79787	1.77435	1.75101	1.75402
186	1.29124	0.868258	0.811867	0.764059	0.735479	0.672234	0.62897	0.654648	0.707935	0.755308	0.728649	0.708543	0.690606	0.674246	0.684683	0.671306	0.661042	0.651373	0.641224	0.631375	0.622746	0.613564	0.607384
187	1.45721	1.4642	2.0365	2.44252	2.33249	2.75537	2.90259	3.0249	2.86944	2.78795	2.95927	3.0026	3.04855	3.19447	3.26207	3.52769	3.54925	3.58642	3.59119	3.67833	3.77596	3.82952	3.94735
188	1.74794	1.77544	1.88701	1.75903	1.73638	1.82596	1.94173	2.19207	2.1766	2.4462	2.55229	2.56746	2.6193	2.12995	2.20471	2.20228	2.25422	2.2484	2.29121	2.2557	2.22623	2.23321	2.28879
189	1.77622	1.19436	1.05969	0.875827	0.752213	0.781566	0.709174	0.660361	0.65515	0.620118	0.590466	0.571599	0.551466	0.589855	0.574534	0.562509	0.549655	0.539425	0.529068	0.520702	0.514589	0.509714	0.504355
190	1.39133	1.1458	0.939768	0.941347	1.02361	1.00586	1.02388	1.06266	1.01365	0.976232	0.94259	0.916858	0.894262	0.873456	0.855959	0.839078	0.826656	0.848512	0.835468	0.822657	0.811323	0.799117	0.791088
191	1.41624	1.80392	1.94141	1.85038	2.16765	1.97846	1.91863	1.93522	1.88158	1.89065	1.8656	1.85787	1.876	1.83031	1.79178	1.75607	1.72764	1.74245	1.71451	1.68808	1.66542	1.64195	1.62532
192	1.36067	1.52005	1.27511	1.25249	1.34571	1.22506	1.37432	1.3568	1.60566	1.64543	1.6279	1.6595	1.64998	1.70199	1.75489	1.71951	1.73211	1.70449	1.6759	1.64991	1.67356	1.65183	1.63495
193	1.99536	2.4077	2.03372	1.86411	1.72767	1.67786	1.72919	1.69188	1.65805	1.66878	1.61106	1.62615	1.64733	1.62424	1.59105	1.58881	1.58871	1.56555	1.54122	1.51756	1.49678	1.47462	1.48418
194	1.74698	1.51104	1.39481	1.35881	1.48017	1.66266	1.77515	2.37333	2.36104	2.54333	2.48559	2.45205	2.43748	2.41221	2.55429	2.53932	2.56183	2.61646	2.60874	2.56846	2.53425	2.57093	2.58335
195	1.42327	1.40226	1.46604	1.4393	1.37351	1.30749	1.41916	1.57638	1.71554	1.57178	1.66604	1.85233	1.81788	1.87702	2.02547	2.15581	2.1596	2.22694	2.33173	2.43153	2.53369	2.6446	2.70231
196	1.46532	1.27954	1.23137	1.11619	1.05916	1.11461	1.06426	1.09281	1.16506	1.16134	1.17812	1.16526	1.20856	1.17932	1.18583	1.23354	1.2134	1.19573	1.17717	1.21317	1.19726	1.17392	1.18423
197	1.69409	1.46217	1.36583	1.28361	1.20345	1.14535	1.10927	1.12806	1.12241	1.12587	1.08769	1.0582	1.03259	1.00885	0.988906	0.969455	0.955448	0.941897	0.927605	0.913405	0.900724	0.886913	0.878024
198	1.35523	1.25441	1.10468	1.04132	1.01909	0.935212	0.901199	0.849758	0.813104	0.784542	0.759292	0.786259	0.76818	0.751107	0.736794	0.722409	0.712678	0.70294	0.692606	0.682044	0.672404	0.661635	0.655042
199	1.64572	1.78435	1.60907	1.34274	1.27422	1.20433	1.11931	1.18906	1.12823	1.20569	1.15949	1.16953	1.17133	1.14183	1.17964	1.15613	1.13631	1.16311	1.14392	1.12622	1.11138	1.09647	1.08531
200	1.39002	1.08192	1.04553	1.07991	1.22985	1.27362	1.39112	1.36757	1.351	1.28626	1.33213	1.29183	1.25128	1.26386	1.3304	1.37731	1.39745	1.36936	1.3453	1.32431	1.30761	1.2921	1.31675

## Sheet: mid quartile traces
RCR by year for 200 individual articles -- mid quintile
trace	1992	1993	1994	1995	1996	1997	1998	1999	2000	2001	2002	2003	2004	2005	2006	2007	2008	2009	2010	2011	2012	2013	2014
1	1.08653	0.882702	1.01212	1.05261	0.936912	1.02302	0.985071	0.962369	0.97759	0.99243	1.01213	0.986206	1.01551	0.992942	0.998908	0.979335	0.965678	0.986618	0.971798	0.956948	0.943554	0.928798	0.945656
2	0.881924	0.70645	0.700683	0.805826	0.785775	0.87337	0.933744	0.872507	0.90075	0.93048	0.918502	0.920958	0.89903	0.878586	0.861419	0.844516	0.832582	0.820914	0.808583	0.822276	0.810798	0.798199	0.790213
3	1.14827	0.772119	0.624998	0.519935	0.450281	0.406075	0.437605	0.40944	0.385766	0.367285	0.351444	0.361489	0.351146	0.342098	0.334449	0.327694	0.367186	0.361268	0.355149	0.349634	0.345108	0.340698	0.33721
4	1.08179	1.11785	1.09994	1.0718	1.12973	1.08239	1.01291	1.02148	1.00988	1.00573	1.01132	1.04559	1.01871	1.02986	1.00857	0.988548	1.0011	0.98626	0.970716	0.955785	0.971065	0.990534	0.983386
5	0.936205	1.03084	0.791771	0.771506	0.755072	0.681915	0.735569	0.687206	0.645578	0.699348	0.668708	0.648272	0.677751	0.658879	0.642874	0.629639	0.616676	0.605932	0.594952	0.585624	0.578413	0.57202	0.566082
6	0.947702	0.925958	0.711216	0.754686	0.65484	0.59202	0.665381	0.701709	0.662199	0.631338	0.604807	0.586699	0.629091	0.652595	0.637231	0.624209	0.611988	0.675417	0.704909	0.693885	0.685228	0.677352	0.670345
7	1.13472	1.77416	2.30075	2.59989	2.33123	2.4554	2.63892	2.50796	2.47705	2.43813	2.39498	2.59802	2.57098	2.64715	2.57742	2.51536	2.45957	2.41455	2.36886	2.33149	2.22405	2.20084	2.17788
8	0.871638	0.770851	0.660141	0.909397	0.841319	0.816204	0.878019	0.910021	0.866899	0.843769	0.846602	0.823294	0.815894	0.864197	0.855088	0.911586	0.89789	0.928278	0.913924	0.89284	0.874167	0.894331	0.885707
9	1.18286	1.46774	1.60553	1.54301	1.33982	1.39555	1.42462	1.43021	1.40823	1.34531	1.34124	1.33802	1.31287	1.32764	1.29794	1.30928	1.33036	1.309	1.32788	1.30727	1.29031	1.27373	1.2607
10	0.817048	0.617669	0.474423	0.398323	0.349108	0.319791	0.30008	0.28266	0.269908	0.259956	0.251198	0.244407	0.238535	0.233078	0.228495	0.224005	0.220801	0.217686	0.214398	0.211117	0.208179	0.204966	0.202913
11	0.847258	0.850363	0.766722	0.639089	0.554872	0.502036	0.588809	0.551615	0.521028	0.49713	0.530139	0.514379	0.498847	0.485499	0.474196	0.464531	0.455601	0.44799	0.440164	0.433299	0.427813	0.422678	0.418324
12	1.14814	0.949248	0.729105	0.609943	0.597293	0.544423	0.563234	0.528929	0.560222	0.536539	0.515971	0.501186	0.487279	0.47499	0.46461	0.455274	0.447404	0.440387	0.433102	0.426397	0.46363	0.458128	0.491067
13	0.96941	0.882368	1.02654	1.27741	1.20654	1.21424	1.42616	1.34168	1.36297	1.45807	1.40608	1.3989	1.36309	1.36449	1.33638	1.30987	1.28946	1.2704	1.25043	1.2312	1.2425	1.2474	1.26203
14	1.18828	0.922439	0.757135	0.792883	0.724838	0.724025	0.80158	0.903033	0.884747	0.976773	0.992817	0.992629	0.999838	0.977508	0.958779	0.961669	0.948581	0.935549	0.921732	0.907669	0.917992	0.948022	0.938564
15	0.886673	0.699615	0.537365	0.443987	0.38117	0.429562	0.390496	0.363844	0.340015	0.408487	0.388466	0.446073	0.424767	0.411938	0.401035	0.392602	0.383371	0.376103	0.368764	0.362918	0.358719	0.355485	0.396736
16	1.08796	0.859881	0.953549	0.799135	0.851663	0.820257	0.899256	1.0004	1.04904	1.02987	0.990932	0.974272	0.94793	0.924446	0.904627	0.907638	0.892815	0.879137	0.899438	0.885552	0.873748	0.861669	0.852924
17	1.09981	0.998986	0.821463	0.801959	0.699695	0.637118	0.685315	0.69592	0.709489	0.712333	0.682784	0.706156	0.687016	0.669967	0.689125	0.675335	0.664028	0.653806	0.643162	0.631264	0.622801	0.663843	0.654403
18	1.1442	1.09692	0.921472	0.7728	0.676329	0.618337	0.613003	0.57693	0.549965	0.528904	0.510434	0.496417	0.514108	0.500075	0.489959	0.480276	0.473036	0.46617	0.458955	0.451912	0.44571	0.439072	0.434655
19	0.965401	0.64673	1.05187	0.971231	0.923462	0.916425	0.921934	0.987486	1.08358	1.09513	1.10867	1.07602	1.04422	1.02819	1.0045	1.02555	1.0067	0.990337	0.973436	1.00632	0.993386	0.980933	0.970871
20	1.1714	1.44192	1.62377	1.68053	1.48973	1.76045	1.87938	1.81349	1.76031	1.6889	1.62589	1.70617	1.65948	1.70409	1.73867	1.70388	1.76694	1.78479	1.97027	2.03565	2.17451	2.13909	2.1478
21	0.943376	0.866985	0.667089	0.609701	0.534447	0.489162	0.488936	0.460772	0.440405	0.42452	0.410511	0.456027	0.445283	0.435227	0.426788	0.418426	0.486145	0.507163	0.499504	0.491863	0.485015	0.477527	0.514823
22	1.11095	0.748293	0.574754	1.22331	1.19538	1.20216	1.19693	1.11314	1.03644	1.12062	1.06425	1.02933	0.991096	0.960278	0.934073	0.914274	0.891771	0.874351	0.856834	0.843196	0.833673	0.826795	0.818018
23	1.04713	0.704013	0.540743	0.635832	0.769936	0.783287	0.770528	0.724908	0.690498	0.726776	0.700325	0.758698	0.775553	0.7918	0.809608	0.793475	0.780641	0.768856	0.756549	0.771229	0.760854	0.780594	0.804403
24	0.956974	0.762123	0.585377	0.5406	0.465348	0.423748	0.394543	0.370631	0.351987	0.337412	0.324727	0.315506	0.306938	0.318913	0.311698	0.305478	0.300475	0.295907	0.291142	0.286651	0.282813	0.278857	0.276031
25	0.972371	0.969585	1.20198	1.11844	1.31223	1.40254	1.56229	1.74937	1.85406	1.77906	1.72683	1.80722	1.75536	1.70981	1.71397	1.67929	1.64871	1.62206	1.63856	1.61292	1.65059	1.62957	1.61291
26	1.07847	1.72287	1.80371	1.7592	1.59473	1.58274	1.44972	1.43861	1.43828	1.57658	1.65262	1.66083	1.70879	1.6884	1.69299	1.65843	1.67194	1.68661	1.65699	1.67419	1.65307	1.63344	1.61659
27	1.06064	1.35922	1.11979	0.986021	0.910932	0.876582	0.818657	0.769856	0.732679	0.703626	0.678233	0.659331	0.642221	0.650158	0.666827	0.653584	0.643301	0.699376	0.688312	0.714693	0.705031	0.771631	0.763825
28	1.08489	0.952225	1.11088	1.10085	1.11293	1.13123	1.14598	1.07681	1.06028	1.04686	1.00809	0.979664	0.953497	0.930072	0.910312	0.892134	0.877449	0.887978	0.873677	0.8602	0.848684	0.836814	0.828332
29	0.845632	0.639644	0.672829	0.609459	0.576677	0.527347	0.493728	0.494404	0.538035	0.517906	0.531151	0.516702	0.504083	0.492426	0.482626	0.473121	0.466201	0.459546	0.452533	0.445601	0.439435	0.432751	0.428409
30	1.08105	1.74896	1.59537	1.63497	1.41645	1.72702	1.87991	2.03128	1.92811	1.99153	2.07026	2.06074	2.14996	2.09153	2.13318	2.08955	1.92658	1.89433	1.86162	1.83263	1.88508	1.86186	1.84273
31	0.881677	0.760405	0.684527	0.656946	0.629041	0.573876	0.534514	0.502181	0.57252	0.548805	0.602861	0.615392	0.69044	0.673872	0.659779	0.646648	0.636296	0.626747	0.654083	0.644005	0.635335	0.626318	0.619981
32	1.18196	0.953692	0.902718	0.834626	0.982756	1.09817	1.1728	1.10618	1.20453	1.24174	1.2418	1.24923	1.24269	1.23531	1.25903	1.26982	1.27571	1.3077	1.30973	1.2898	1.30459	1.34694	1.3338
33	0.894648	1.21575	1.05074	0.87883	0.76578	0.696123	0.646694	0.607029	0.612532	0.586552	0.563997	0.547813	0.552641	0.538807	0.551908	0.570649	0.56108	0.552434	0.543433	0.535038	0.527928	0.520688	0.515399
34	1.0084	0.801109	0.811264	0.677885	0.590438	0.609497	0.565481	0.530558	0.502637	0.480811	0.461906	0.448512	0.435716	0.424513	0.415042	0.406664	0.441932	0.434844	0.427509	0.420874	0.41541	0.410059	0.405865
35	1.01175	1.24643	1.10796	1.32147	1.26232	1.20665	1.2083	1.13487	1.12636	1.07934	1.12582	1.20244	1.16908	1.13965	1.1148	1.09241	1.07359	1.05679	1.03934	1.02325	1.00978	0.996249	0.986102
36	1.06808	0.87053	0.668643	0.63797	0.553918	0.549835	0.509506	0.528821	0.499957	0.53749	0.515471	0.500228	0.485302	0.472425	0.461525	0.452137	0.443573	0.436229	0.428667	0.421988	0.416615	0.411533	0.4073
37	1.07125	0.959996	0.987791	1.02214	1.00042	0.824891	0.892213	0.896565	1.08648	1.23102	1.28921	1.31225	1.26897	1.23281	1.20212	1.17723	1.21211	1.19079	1.23336	1.26393	1.24838	1.23496	1.22192
38	0.87917	0.908348	1.09993	0.913585	0.899184	0.910302	0.833442	0.778431	0.684211	0.710865	0.682358	0.662385	0.643074	0.626288	0.612087	0.599687	0.588651	0.579073	0.569184	0.560336	0.553123	0.546168	0.540567
39	1.05592	1.24863	1.1177	1.01315	0.985026	1.04389	1.05274	1.03106	0.982107	0.984038	0.917261	0.892099	0.869843	0.87692	0.859206	0.842231	0.829568	0.817545	0.804908	0.792558	0.814383	0.80226	0.794189
40	1.07143	1.11094	0.960346	0.869442	0.927456	0.893338	0.833978	0.784156	0.746084	0.751796	0.724542	0.704308	0.685938	0.669357	0.655382	0.667744	0.657136	0.647316	0.637044	0.627237	0.61876	0.609894	0.60373
41	1.07541	1.15769	1.56559	1.75417	1.69705	1.71921	1.86586	2.00631	2.15981	2.37138	2.54566	2.54541	2.64789	2.69353	2.69164	2.80112	2.75242	2.776	2.79262	2.74872	2.7502	2.74758	2.80374
42	0.897389	0.63823	0.490216	0.586726	0.512746	0.509485	0.52435	0.493041	0.618041	0.593409	0.571555	0.555478	0.540733	0.527504	0.580951	0.644578	0.634024	0.624387	0.614333	0.604857	0.596758	0.58841	0.582446
43	0.986716	0.816287	0.911202	0.811773	0.740622	0.751649	0.705237	0.791276	0.826232	0.794946	0.76748	0.788761	0.769169	0.82605	0.87836	0.860712	0.848003	0.858533	0.871535	0.858178	0.884323	0.870896	0.862156
44	0.937807	0.727475	0.646172	0.666465	0.69562	0.634337	0.639746	0.62335	0.621667	0.597417	0.600586	0.583999	0.702192	0.684907	0.670326	0.656934	0.646081	0.63621	0.62592	0.643387	0.634313	0.625473	0.619131
45	1.19556	1.63002	1.71106	1.71294	1.89256	2.00984	2.07605	2.06861	2.09078	2.19097	2.15145	2.10024	2.1483	2.21784	2.17379	2.16207	2.22273	2.23886	2.20337	2.16946	2.16922	2.19146	2.20051
46	0.91275	0.752672	0.692435	0.625608	0.624546	0.596759	0.614654	0.61039	0.644379	0.621279	0.62912	0.657156	0.64224	0.648156	0.635695	0.623262	0.614722	0.606246	0.617607	0.626603	0.641026	0.644628	0.638198
47	1.18552	1.24904	1.29786	1.1067	1.20551	1.0905	1.1104	1.07252	1.08678	1.08291	1.08237	1.10649	1.14606	1.14456	1.1415	1.14292	1.24014	1.28854	1.3675	1.38391	1.41634	1.44405	1.42854
48	1.03666	0.779893	0.79916	0.673686	0.680247	0.62241	0.616401	0.580331	0.553596	0.558549	0.539265	0.555148	0.541517	0.559134	0.548767	0.537948	0.530005	0.522399	0.514392	0.506507	0.499517	0.498618	0.493618
49	0.880171	0.711013	0.713683	0.723051	0.705352	0.703677	0.68869	0.668658	0.640047	0.643356	0.642136	0.625178	0.611054	0.617086	0.666179	0.674456	0.665497	0.656469	0.646877	0.63702	0.627986	0.636092	0.629554
50	1.03238	0.653084	0.501625	0.41728	0.361354	0.325851	0.375994	0.351853	0.397465	0.378177	0.361669	0.350635	0.339429	0.384485	0.375144	0.36742	0.359855	0.353584	0.347176	0.341733	0.337525	0.333796	0.330331
51	1.11731	2.57798	2.85907	2.80402	2.72947	2.7499	2.52184	2.59359	2.78164	2.98249	2.91775	2.87492	2.87988	2.78033	2.79174	2.6055	2.55487	2.6247	2.66033	2.61877	2.601	2.54704	2.56666
52	1.176	1.25359	1.14786	1.32761	1.29932	1.46389	1.56282	1.54715	1.59262	1.59884	1.56429	1.51476	1.5241	1.4792	1.50627	1.4748	1.44145	1.4148	1.3878	1.36587	1.34975	1.33674	1.32271
53	1.12773	1.10833	1.15799	1.09326	1.01116	0.920414	0.919336	1.00913	0.956005	0.914474	0.878506	0.853028	0.828681	0.807368	0.78935	0.773415	0.759557	0.785121	0.771903	0.759926	0.750047	0.740352	0.732782
54	0.913494	1.00762	1.05251	0.98955	0.948552	0.937112	0.964807	0.823968	0.801183	0.950447	0.990309	1.01405	0.984799	0.959283	1.03241	1.01213	0.993659	1.00368	0.985581	0.985085	0.964873	0.977411	0.970792
55	1.01467	0.797899	1.38746	1.55949	1.52788	1.38191	1.41735	1.32861	1.25404	1.23427	1.18047	1.20861	1.30019	1.26583	1.28057	1.2544	1.22977	1.20896	1.18761	1.16906	1.20452	1.19045	1.17816
56	0.990882	0.822871	0.688033	0.573124	0.497182	0.52176	0.501842	0.601062	0.636593	0.638777	0.612705	0.594618	0.576947	0.561682	0.548761	0.537607	0.527473	0.518767	0.509797	0.501857	0.495455	0.489379	0.484348
57	1.04079	1.13226	1.08149	1.07363	1.03942	1.07745	1.00834	1.01642	1.04346	1.00252	1.00409	0.996294	0.970817	0.947662	0.928162	0.970066	0.986394	0.971711	1.02398	1.02697	1.03077	1.01585	1.0056
58	0.81008	0.732078	0.61428	0.611133	0.533061	0.559405	0.657658	0.616891	0.623708	0.665074	0.701399	0.682139	0.665079	0.668161	0.654683	0.641753	0.63213	0.673604	0.701334	0.690572	0.681094	0.670947	0.664198
59	1.07005	0.958736	0.93391	1.32953	1.72711	1.63808	1.62997	1.63074	1.80912	1.88112	1.84344	1.79001	1.73899	1.86624	1.82589	1.78916	1.77631	1.74797	1.71862	1.69196	1.66993	1.68778	1.67062
60	1.04063	1.52633	1.88372	1.85517	1.84804	1.65221	1.55148	1.49095	1.41504	1.57086	1.61158	1.5653	1.52166	1.48315	1.45062	1.42145	1.50466	1.48178	1.45688	1.4805	1.46125	1.44235	1.42761
61	1.00434	0.67686	0.647872	0.589259	0.813822	0.745798	0.739299	0.695467	0.662337	0.661009	0.63759	0.619967	0.604205	0.618661	0.605212	0.593222	0.584088	0.575511	0.566514	0.557809	0.550201	0.542129	0.536666
62	0.958013	0.688452	0.712881	0.703084	0.656288	0.682963	0.802088	0.823021	0.838191	0.808795	0.816327	0.795144	0.821158	0.802488	0.786811	0.809558	0.798044	0.897944	0.884802	1.01359	1.00508	0.990549	1.02468
63	1.08551	0.852348	1.05787	0.960154	1.24712	1.39372	1.33396	1.21916	1.1618	1.117	1.10861	1.1076	1.07972	1.05424	1.03279	1.01236	1.01653	1.02304	1.00718	1.01122	1.02121	1.00554	1.00165
64	0.895988	0.716983	0.843105	0.829233	0.779038	0.786181	0.77331	0.844066	0.806665	0.813038	0.786073	0.764969	0.746914	0.730027	0.715853	0.701824	0.692025	0.682388	0.706899	0.71448	0.702126	0.704623	0.697588
65	1.10457	1.17316	1.21515	1.23155	1.28499	1.37944	1.32214	1.34857	1.35285	1.38112	1.55869	1.60258	1.66515	1.71227	1.83494	1.93263	2.01831	2.13548	2.25022	2.29632	2.33104	2.34689	2.44717
66	1.73981	1.57644	1.57779	1.57953	1.50371	1.4364	1.38808	1.33315	1.31017	1.27811	1.2513	1.22824	1.21004	1.19291	1.17471	1.16148	1.1713	1.13785	1.12899	1.17236	1.16489	1.15944	1.15299
67	0.880579	0.598933	0.460033	0.383186	0.382304	0.347797	0.321453	0.301205	0.284611	0.329912	0.316278	0.306886	0.297642	0.289692	0.28296	0.277195	0.271882	0.267348	0.262685	0.258589	0.255311	0.252237	0.249639
68	0.801188	0.754081	0.745787	0.618525	0.53357	0.609267	0.567061	0.528636	0.534646	0.506986	0.483483	0.468279	0.452319	0.439118	0.427907	0.418989	0.409664	0.402168	0.39456	0.388335	0.383718	0.379923	0.375942
69	0.844271	0.568751	0.567466	0.574377	0.705994	0.84716	1.01824	1.02915	0.965836	0.987482	0.94224	0.912788	0.839696	0.816383	0.796614	0.759485	0.744171	0.731654	0.718794	0.701965	0.720479	0.709933	0.663589
70	1.0988	1.07471	1.09644	1.05807	0.923277	0.840859	0.783051	0.831764	0.791356	0.758596	0.730084	0.709355	0.690097	0.708817	0.758689	0.742838	0.73043	0.7192	0.707505	0.696578	0.68731	0.677853	0.670969
71	1.04314	0.998589	0.766759	0.641798	0.560255	0.510505	0.475726	0.447027	0.424791	0.407409	0.392264	0.381183	0.370959	0.361819	0.354109	0.347033	0.341289	0.33607	0.330629	0.325526	0.321182	0.316728	0.313515
72	0.982046	0.746097	0.708039	0.594685	0.520183	0.475259	0.444435	0.449164	0.427956	0.411388	0.396874	0.385925	0.37616	0.367251	0.359752	0.352629	0.347221	0.342134	0.336795	0.331622	0.327093	0.32228	0.319034
73	1.00411	1.2635	1.39704	0.990385	0.835056	0.826038	1.15241	1.07588	1.00838	1.02952	1.03717	1.00454	0.970287	0.941956	0.825637	0.807645	0.791382	0.777783	0.763855	0.751901	0.742555	0.734115	0.726513
74	1.0081	2.12799	2.08461	1.9506	1.88697	1.7734	1.70785	1.66531	1.71519	1.69158	1.72317	1.67237	1.62282	1.61637	1.57934	1.54727	1.51832	1.49336	1.46764	1.49491	1.47581	1.45763	1.44266
75	1.1752	0.969363	0.902187	1.02722	1.16964	1.11036	1.1921	1.39475	1.56942	1.81938	2.03901	2.19384	2.39493	2.6674	2.78264	2.87749	3.13937	3.29543	3.59634	3.6816	3.72761	3.75451	3.83553
76	0.800608	0.634353	0.487238	0.465744	0.407585	0.372614	0.39918	0.377379	0.35952	0.345568	0.333348	0.324143	0.31592	0.308425	0.302115	0.296131	0.291574	0.287294	0.282804	0.278459	0.27466	0.270629	0.267901
77	1.01963	0.787247	0.604674	0.505502	0.440566	0.400598	0.372283	0.349491	0.331476	0.317391	0.305166	0.296402	0.288134	0.28084	0.274679	0.269155	0.264471	0.260307	0.255986	0.252022	0.248714	0.245413	0.242911
78	1.19077	0.932369	0.724172	1.012	0.878188	0.792509	0.729356	0.682414	0.642956	0.612153	0.585752	0.567989	0.550071	0.534887	0.522014	0.511291	0.50092	0.492273	0.483424	0.475854	0.469957	0.464664	0.459848
79	1.05762	0.711165	1.14135	1.24478	1.31011	1.17621	1.1322	1.22023	1.2337	1.16959	1.12025	1.0854	1.04924	1.01912	0.993548	0.972932	0.951854	0.934733	0.917314	0.902874	0.892003	0.882813	0.891279
80	0.980267	0.659152	0.954993	0.795024	0.689149	0.622229	0.573016	0.536255	0.505469	0.481432	0.460812	0.446886	0.432894	0.421009	0.410935	0.402505	0.394414	0.387644	0.38071	0.374753	0.370091	0.365875	0.362087
81	1.17552	1.13275	1.1475	1.48949	1.6389	1.81287	1.79675	1.91911	1.8026	1.74886	1.67038	1.61872	1.58777	1.54295	1.50492	1.5396	1.50703	1.53072	1.50258	1.47898	1.46097	1.44538	1.43033
82	1.16639	1.24864	1.3032	1.6375	1.51589	1.35619	1.15916	1.08275	1.28466	1.29014	1.31105	1.27075	1.35121	1.50759	1.4791	1.54873	1.59978	1.59344	1.58748	1.59845	1.58041	1.68321	1.66382
83	0.814524	0.710957	0.661173	0.672505	0.709739	0.725901	0.675108	0.695887	0.694971	0.665671	0.640217	0.621894	0.604686	0.589465	0.57661	0.565029	0.555296	0.583246	0.573614	0.564736	0.557299	0.620453	0.614133
84	1.02332	0.968617	0.955744	0.857437	0.809687	0.885933	1.03509	1.05499	1.27657	1.35818	1.35154	1.35159	1.38871	1.39286	1.39893	1.37099	1.34844	1.32788	1.30645	1.28629	1.2691	1.25141	1.23872
85	0.941213	1.02308	1.06622	1.11451	1.03123	1.24542	1.20805	1.18083	1.12181	1.07566	1.03548	1.00616	0.979023	0.954811	0.934381	0.915693	0.923983	0.908528	0.893817	0.88002	0.868279	0.856245	0.847557
86	1.04287	1.23047	1.09688	0.964475	0.9025	0.823097	0.767924	0.721892	0.686544	0.658915	0.634803	0.616999	0.600736	0.586111	0.610443	0.598275	0.588574	0.579676	0.570386	0.561593	0.554051	0.546239	0.540708
87	1.01863	0.863487	1.09786	1.10803	1.12388	1.1437	1.13	1.06491	1.07818	1.10473	1.06835	1.03976	1.01542	0.992581	0.97342	0.97463	0.961185	0.947885	0.933801	0.977134	0.964217	0.949133	0.939644
88	1.19727	1.64301	1.29661	1.35401	1.39657	1.36198	1.37366	1.2919	1.26368	1.34669	1.42781	1.41937	1.43745	1.48509	1.45507	1.49078	1.64655	1.62037	1.67115	1.69905	1.69761	1.67254	1.6557
89	0.811749	0.963687	0.866832	0.727053	0.674356	0.61709	0.578266	0.596148	0.597019	0.575404	0.55578	0.540676	0.527506	0.515328	0.505092	0.495148	0.487932	0.480979	0.473651	0.466397	0.459937	0.452925	0.448382
90	0.898116	1.02784	1.87032	1.78209	1.85439	1.88919	1.93362	1.9805	2.08514	2.25185	2.31363	2.40287	2.45395	2.54525	2.8747	2.92876	3.06506	3.08801	3.08488	3.23206	3.19002	3.31446	3.32328
91	0.975555	1.21676	1.09013	0.998205	1.0498	1.1284	1.12132	1.1151	1.05895	1.0711	1.03114	1.02742	1.05337	1.06535	0.895538	0.931629	0.917588	0.904272	0.890278	1.01938	1.03176	1.01632	1.0061
92	1.08973	0.994445	1.37833	2.3442	2.44465	2.87599	3.06214	2.99957	3.50534	3.79457	3.97479	4.20162	4.46978	4.75804	4.84942	4.91123	5.0023	5.20834	5.1274	5.05745	5.08989	5.0343	5.08741
93	1.03906	0.981253	0.921877	1.23902	1.32364	1.46537	1.37825	1.31394	1.33276	1.44029	1.32818	1.29113	1.30128	1.26983	1.24333	1.25441	1.23438	1.21588	1.19654	1.17811	1.16221	1.14563	1.13404
94	0.897472	0.673336	0.713932	0.753723	0.723681	0.658557	0.612648	0.575348	0.546084	0.523206	0.503318	0.486229	0.469479	0.461215	0.451624	0.461416	0.454195	0.479018	0.471466	0.464213	0.457915	0.471709	0.46695
95	0.843092	0.727336	0.701206	1.08006	1.14423	1.08244	1.22671	1.31702	1.41612	1.41902	1.49882	1.4577	1.45323	1.70232	1.80975	1.84096	1.9214	1.91848	1.91685	1.97925	2.02638	2.04386	2.02324
96	0.864792	0.995034	0.939027	1.01944	1.11416	1.18926	1.14893	1.16036	1.174	1.1635	1.14425	1.11405	1.08891	1.06501	1.04499	1.02465	1.01121	0.99758	0.983085	0.970335	0.955649	0.940055	0.93071
97	0.807279	0.662811	0.606557	0.68043	0.63535	0.581358	0.614829	0.612475	0.616604	0.593375	0.572973	0.557346	0.543645	0.531017	0.5204	0.51014	0.502613	0.495403	0.487813	0.480336	0.473705	0.466543	0.461859
98	0.809308	0.669321	0.514097	0.431963	0.378973	0.347611	0.363797	0.374034	0.357504	0.377908	0.365386	0.35558	0.347197	0.339353	0.332769	0.326249	0.3217	0.317224	0.367972	0.362347	0.357284	0.351721	0.348203
99	0.8073	0.68897	0.991098	0.895557	0.885249	0.900881	0.922827	0.906246	0.855406	0.849587	0.843633	0.857899	0.835407	0.815141	0.831393	0.815116	0.837814	0.825198	0.812017	0.799505	0.788745	0.777563	0.769694
100	0.800656	1.02693	1.07044	1.09682	1.04261	1.13725	1.08476	1.0213	1.01583	0.992455	0.955052	0.929129	0.906569	0.913708	0.893451	0.875892	0.863335	0.851141	0.838272	0.825445	0.813962	0.801418	0.793391
101	1.13732	1.43879	1.19603	1.21204	1.33043	1.31267	1.20658	1.34823	1.10362	1.10411	1.06072	1.02997	1.10505	1.07704	1.0529	1.03163	1.07606	1.09586	1.15813	1.31097	1.3312	1.3525	1.38351
102	1.08587	1.02834	1.07294	0.900826	0.78814	0.72028	0.673817	0.671151	0.639496	0.671546	0.647992	0.630163	0.614322	0.599838	0.587648	0.576023	0.567267	0.670155	0.659437	0.649275	0.640544	0.631481	0.625089
103	1.08296	1.12486	1.08182	0.951913	1.05637	1.04896	1.01886	0.959135	0.981714	0.975502	0.978264	0.951816	0.955555	0.96286	0.938638	0.976998	0.963957	0.976924	1.03436	1.08951	1.15219	1.15826	1.16781
104	0.943257	1.14403	1.30583	1.08555	0.939272	0.84607	0.865967	0.872213	0.885706	0.843564	0.892413	0.865263	0.837774	0.814532	0.794824	0.778476	0.76255	0.749317	0.735784	0.724255	0.715312	0.707342	0.700004
105	0.800133	0.538026	0.41325	0.343228	0.296631	0.266799	0.244496	0.22843	0.214609	0.203834	0.194648	0.188614	0.182376	0.177167	0.172747	0.169168	0.165535	0.162574	0.159559	0.157049	0.155151	0.153532	0.15193
106	1.03603	0.792182	0.849275	0.942016	0.858003	0.921233	0.865681	0.815606	0.802802	0.805601	0.77872	0.786471	0.767764	0.750317	0.735668	0.721235	0.711057	0.7011	0.70814	0.72474	0.744517	0.732954	0.72562
107	0.822779	0.55282	0.533562	0.528105	0.458837	0.468923	0.478006	0.49249	0.594908	0.574764	0.556059	0.599263	0.585353	0.572264	0.589079	0.606571	0.598231	0.589968	0.581214	0.572342	0.564293	0.555366	0.549822
108	1.02715	0.976608	0.942752	1.13837	0.987655	0.892786	0.915693	0.976896	0.992893	1.0029	0.960291	0.931385	0.902475	0.87785	0.904917	0.886386	0.868785	0.853984	0.838806	0.825692	0.815371	0.805944	0.797612
109	1.08212	0.984282	0.932742	0.790697	0.691303	0.631197	0.641248	0.603057	0.574002	0.551295	0.531445	0.516649	0.503275	0.491172	0.480974	0.471417	0.463968	0.457055	0.449821	0.442898	0.436903	0.430617	0.426267
110	1.02475	0.913499	0.781132	0.712032	1.04975	1.02733	1.10071	1.03154	0.975747	0.932141	0.958029	0.928874	0.901999	0.903491	0.933896	0.900276	0.930839	0.916246	1.04086	1.02563	1.01221	1.0397	1.02972
111	0.967548	0.760433	0.793182	0.733145	0.673505	0.619065	0.726349	0.684491	0.683471	0.697698	0.675007	0.730625	0.713894	0.727938	0.737193	0.722784	0.732991	0.722921	0.729145	0.718291	0.708159	0.696874	0.689924
112	0.967139	1.14823	1.00787	0.941082	0.868796	0.795207	0.864107	0.811272	0.774375	0.745574	0.720248	0.700709	0.683717	0.66798	0.654755	0.666035	0.673935	0.693792	0.683264	0.672805	0.663464	0.65329	0.683337
113	1.19659	2.00935	1.54335	1.28494	1.21606	1.09774	1.01064	0.945711	0.891251	0.848733	0.873206	0.84676	0.820122	0.797529	0.778376	0.762395	0.746983	0.734115	0.720942	0.709656	0.70085	0.692922	0.685743
114	1.00625	1.13045	2.33198	2.14905	1.91735	1.84755	1.71657	1.65993	1.57415	1.54975	1.48994	1.44712	1.40667	1.37101	1.34089	1.31392	1.29099	1.27063	1.24952	1.23016	1.21403	1.19796	1.18574
115	1.14666	1.07731	1.00023	0.919462	0.850255	0.910015	0.855087	0.874357	0.899885	0.929337	0.95367	0.96992	0.947476	0.953185	0.980599	0.961432	0.983755	0.995368	0.980512	0.965533	0.952	0.937062	0.927698
116	0.904388	1.01649	0.811615	0.717891	0.62768	0.573298	0.535901	0.504115	0.480076	0.497301	0.486308	0.47283	0.460943	0.450074	0.440926	0.432204	0.425633	0.419426	0.412908	0.406569	0.401003	0.395066	0.391089
117	0.886829	1.19996	2.00656	1.90309	1.98947	2.04062	2.11167	2.08088	2.01628	1.97869	1.99193	2.03655	1.98278	1.93607	1.89634	1.85875	1.83	1.80305	1.7748	1.74752	1.72372	1.69852	1.68139
118	1.17763	1.51341	1.30151	1.40083	1.55783	1.48958	1.86682	2.0817	2.22976	2.26971	2.28381	2.3753	2.35453	2.33732	2.28285	2.31782	2.26877	2.35092	2.3551	2.32295	2.29276	2.26316	2.21741
119	1.02177	1.42427	1.25977	1.40854	1.28167	1.2523	1.21301	1.17799	1.15753	1.32818	1.3169	1.32292	1.3904	1.48744	1.45778	1.45706	1.47593	1.4843	1.46076	1.49931	1.47884	1.45712	1.44244
120	0.845418	0.713168	0.640491	0.626614	0.604121	0.547218	0.571744	0.535799	0.506412	0.483447	0.463646	0.449937	0.436515	0.424935	0.415132	0.406689	0.398988	0.392383	0.385582	0.424073	0.418964	0.413871	0.409613
121	1.03303	1.09117	0.837049	1.08599	1.13804	1.32138	1.2952	1.29257	1.40453	1.38744	1.03734	1.04359	1.01417	1.07945	1.0964	1.07661	1.05753	1.0407	1.02326	1.00739	0.994255	1.00324	0.993004
122	1.11282	1.02939	1.90196	2.14038	2.08581	2.1377	2.33783	2.56178	2.63041	2.76173	2.8923	3.02534	3.32759	3.46598	3.50579	3.83233	4.17716	4.47184	4.66769	4.81425	4.85325	4.88004	5.10644
123	1.18598	1.20176	1.3353	1.25131	1.34594	1.22799	1.28814	1.30092	1.23912	1.19083	1.14856	1.11678	1.11536	1.08885	1.06653	1.04539	1.02924	1.04855	1.03146	1.0156	1.00177	0.98713	0.977177
124	1.07467	0.783553	0.709776	0.652905	0.632449	0.644396	0.601843	0.565976	0.538663	0.517318	0.498662	0.484768	0.472197	0.460827	0.451247	0.442278	0.435272	0.428779	0.421985	0.415489	0.409869	0.403983	0.399901
125	0.838068	1.03583	1.20634	1.12798	1.07089	0.977989	0.987416	0.949594	0.921218	1.01503	1.01116	0.983603	0.958822	0.936181	0.917125	0.898977	0.885271	0.872341	0.858768	0.84558	0.834014	0.821691	0.813417
126	0.851005	0.728808	0.557926	0.533429	0.466113	0.425273	0.45761	0.430956	0.410346	0.394242	0.380152	0.369604	0.380061	0.371039	0.407555	0.398856	0.392822	0.387109	0.381107	0.375257	0.370113	0.364615	0.360946
127	0.959441	0.7095	0.60229	0.535376	0.485387	0.472946	0.444448	0.418762	0.400088	0.373859	0.376446	0.366175	0.381487	0.373019	0.365919	0.358777	0.353956	0.349126	0.343998	0.338754	0.354479	0.348797	0.345321
128	1.14445	0.771444	0.874692	0.888661	0.861393	0.861175	0.807403	0.760305	0.725565	0.729345	0.704448	0.721842	0.76564	0.748686	0.733742	0.746202	0.816793	0.806609	0.875669	0.890057	0.89131	1.01469	1.0263
129	1.17808	1.53707	2.17136	2.31593	2.18236	2.78864	2.77655	2.95128	2.89297	3.02733	3.05117	3.11897	3.22886	3.28732	3.40059	3.37598	3.55369	3.56167	3.58875	3.5826	3.69798	3.65399	3.65704
130	1.11835	0.882435	0.803695	0.784014	0.734437	0.670667	0.626748	0.589517	0.561299	0.539249	0.519959	0.505526	0.530365	0.517645	0.50693	0.496864	0.489055	0.481791	0.474185	0.46689	0.46056	0.453906	0.449323
131	1.09832	0.930996	0.764027	0.640101	0.667615	0.664003	0.745452	0.701352	0.667304	0.682303	0.698196	0.678659	0.700418	0.785606	0.915977	1.00279	0.986225	1.08337	1.06655	1.08991	1.10754	1.12078	1.10941
132	0.896108	0.602561	0.462819	0.369205	0.30372	0.257285	0.219581	0.200475	0.180272	0.165234	0.153292	0.147105	0.139197	0.133448	0.128564	0.125597	0.120967	0.117833	0.114798	0.112889	0.111959	0.111989	0.11072
133	0.89492	0.601762	0.462206	0.379404	0.323068	0.285189	0.255346	0.23672	0.219066	0.205466	0.19417	0.187485	0.179843	0.173849	0.168747	0.1651	0.160585	0.157218	0.153866	0.151392	0.149786	0.148836	0.147232
134	0.816051	0.59944	0.808866	0.672059	0.581098	0.574065	0.714945	0.621645	0.548095	0.50249	0.506462	0.490548	0.502193	0.490871	0.517842	0.502279	0.494747	0.487586	0.480059	0.472694	0.498888	0.511858	0.506634
135	1.05136	1.24944	1.06256	1.26134	1.08456	1.04653	0.952486	0.887833	0.830335	0.785638	0.852861	1.02535	0.990029	0.960908	0.99189	1.04718	1.20157	1.17935	1.09337	1.07619	1.0631	1.0518	1.04085
136	1.08084	1.12524	1.11912	1.1049	0.961674	0.914191	0.848172	0.795791	0.753913	0.721176	0.692821	0.672731	0.673813	0.65665	0.642147	0.629215	0.618138	0.608341	0.641158	0.631218	0.622978	0.614832	0.608553
137	0.820878	0.689361	0.589419	0.494478	0.534316	0.565161	0.529178	0.546622	0.564158	0.542391	0.523316	0.508899	0.564932	0.573041	0.561447	0.550338	0.541952	0.534038	0.553661	0.545159	0.537702	0.529755	0.524421
138	1.10287	0.810519	0.624153	0.616123	0.789666	0.812101	0.827292	0.809163	0.801304	0.850411	0.819316	0.796346	0.775376	0.756511	0.740606	0.72585	0.714121	0.703346	0.692093	0.681426	0.672265	0.66276	0.656051
139	0.912858	0.613824	0.56732	0.569458	0.4954	0.449384	0.416331	0.390425	0.369514	0.353169	0.33904	0.329127	0.319556	0.31123	0.304186	0.298026	0.29256	0.287809	0.282902	0.278505	0.274916	0.271447	0.268665
140	0.998178	0.868931	0.874945	0.7798	0.681882	0.666282	0.623505	0.586748	0.559199	0.576719	0.556432	0.541102	0.527456	0.514992	0.504502	0.494517	0.486967	0.47985	0.472379	0.465124	0.458764	0.451992	0.447441
141	0.949272	1.08202	0.831086	0.763239	0.666343	0.718458	0.669433	0.629021	0.597683	0.573186	0.551844	0.568403	0.550735	0.537201	0.525784	0.515284	0.506797	0.499068	0.491008	0.483432	0.476971	0.47033	0.522714
142	0.9699	0.843844	0.648145	0.684878	0.709578	0.649117	0.608963	0.628198	0.662524	0.638069	0.667043	0.71668	0.699573	0.783249	0.79559	0.779742	0.768681	0.78137	0.769613	0.757844	0.768376	0.756447	0.748877
143	1.11987	1.10364	0.97738	0.818826	0.853782	0.814347	0.803672	0.756384	0.721042	0.693438	0.66923	0.650855	0.634579	0.61967	0.607125	0.758827	0.748233	0.737063	0.725376	0.744852	0.734783	0.779939	0.772043
144	1.04325	1.01312	0.916383	0.885736	1.02674	0.965023	0.95956	0.899776	0.95694	0.953022	0.914975	0.972406	0.993413	0.969538	0.992913	1.05304	1.08805	1.07096	1.05321	1.07266	1.05857	1.04447	1.03383
145	1.17899	0.966513	0.88136	0.816797	0.714818	0.690089	0.649529	0.679842	0.650423	0.653648	0.632127	0.672073	0.657252	0.64272	0.630541	0.618244	0.610007	0.601719	0.592916	0.58388	0.575605	0.566327	0.56847
146	1.17521	1.7101	1.4863	1.24553	1.17892	1.19953	1.27144	1.19641	1.18202	1.23207	1.1881	1.14	1.20484	1.19075	1.16731	1.14422	1.12688	1.11048	1.09325	1.07646	1.06172	1.1074	1.09773
147	0.805561	0.807004	1.71118	1.64295	2.10407	2.13229	2.2948	2.24189	2.29526	2.32281	2.34636	2.43097	2.47517	2.60661	2.59706	2.63873	2.76161	2.71176	2.72432	2.77466	2.81615	2.8185	2.82228
148	1.12244	1.46722	1.72363	1.67334	1.67291	1.88302	1.9982	1.94746	1.9808	1.90861	1.84378	1.8225	1.7783	1.76704	1.75128	1.77365	1.76966	1.76241	1.70704	1.70668	1.70801	1.68182	1.69663
149	0.9337	0.895251	0.757284	0.696918	0.609117	0.555922	0.519142	0.544991	0.518975	0.498646	0.480858	0.467527	0.455549	0.44467	0.435508	0.426868	0.420214	0.414001	0.407491	0.401225	0.395772	0.390018	0.386083
150	1.13654	1.45579	1.11817	1.50522	1.80711	2.0664	2.21216	2.28723	2.48579	2.63023	2.57826	2.59111	2.77661	2.7958	2.83178	2.91998	2.92804	2.91626	2.86289	2.81794	2.78351	2.75348	2.72483
151	1.16537	0.783619	0.601888	0.502282	0.436754	0.395942	0.366529	0.439122	0.477796	0.457501	0.439146	0.46939	0.455751	0.443881	0.433841	0.463761	0.455298	0.447926	0.44031	0.433469	0.427873	0.422447	0.465852
152	0.826749	0.799209	1.25097	1.37002	1.4521	1.31967	1.36659	1.47088	1.519	1.50388	1.54793	1.66481	1.70199	1.83021	1.84128	1.90359	1.86837	1.96496	1.96245	2.08893	2.17511	2.1967	2.2528
153	1.00729	0.826463	0.681989	0.627736	0.620364	0.60111	0.627308	0.591379	0.565636	0.635724	0.642321	0.66188	0.646265	0.660858	0.648012	0.63531	0.626419	0.617686	0.608449	0.652578	0.643951	0.63391	0.62757
154	0.906853	0.771332	0.918043	0.84999	0.737519	0.741178	0.751857	0.704014	0.724138	0.690357	0.716644	0.695176	0.673828	0.655581	0.640123	0.627036	0.614729	0.60433	0.593655	0.584382	0.577043	0.57028	0.607279
155	1.14124	1.08958	1.08112	1.2064	1.11854	1.25325	1.21336	1.28398	1.24303	1.18685	1.1695	1.22269	1.23494	1.24005	1.25349	1.22854	1.20887	1.19073	1.17177	1.15372	1.13816	1.12195	1.15064
156	0.841673	0.918145	1.23137	1.47438	1.65947	1.61248	1.75297	1.83854	1.73131	1.81231	1.81856	1.86944	1.92593	2.03101	2.05191	2.03795	2.1087	2.07775	2.13664	2.1333	2.16521	2.15043	2.12874
157	0.810919	0.545279	0.418821	0.344728	0.294539	0.401195	0.360581	0.445398	0.41321	0.388354	0.367621	0.355166	0.543093	0.526051	0.510552	0.499506	0.485767	0.475543	0.465368	0.457881	0.453043	0.450217	0.507427
158	0.951343	0.913636	0.839699	0.815099	0.807359	0.849793	0.938278	0.88255	0.838827	0.843852	0.81262	0.78971	0.768632	0.749758	0.733837	0.719185	0.707357	0.696578	0.685337	0.674763	0.66574	0.656461	0.649804
159	0.994697	0.942025	0.923853	0.916599	0.958352	0.873158	1.12515	1.23299	1.24704	1.26103	1.21589	1.2457	1.29899	1.30053	1.30711	1.28114	1.32469	1.30556	1.30123	1.35993	1.33916	1.31989	1.3409
160	1.05387	0.973621	1.25021	1.04004	0.900709	0.81228	0.754734	0.828582	0.892867	0.864024	0.934221	0.906559	0.879431	0.856049	0.836254	0.79798	0.823753	0.850355	0.835918	0.840308	0.93491	0.961505	0.982465
161	0.805495	0.689172	0.825252	0.920935	1.00348	0.910022	0.842788	0.905232	0.906486	0.866236	0.831453	0.8071	0.783538	0.763064	0.745744	0.730632	0.717163	0.705482	0.693423	0.710899	0.701726	0.692837	0.708641
162	0.890308	0.885648	0.958322	0.993739	1.00559	0.990177	1.13972	1.13116	1.15931	1.1122	1.15119	1.11989	1.13577	1.19928	1.23679	1.21229	1.19365	1.17614	1.18286	1.20125	1.18231	1.16446	1.15275
163	0.996005	1.00089	1.17699	1.13372	1.12146	1.08947	1.06358	1.01248	0.986594	0.947692	0.916267	0.916198	0.887106	0.888284	0.870478	0.853446	0.850719	0.878263	0.901589	0.953219	0.940321	0.963064	0.980399
164	0.987131	1.3375	1.5337	1.70174	1.62198	1.534	1.57117	1.67584	1.63472	1.64596	1.58855	1.54495	1.53021	1.49431	1.48768	1.45829	1.43638	1.41557	1.39369	1.37231	1.35346	1.33325	1.31985
165	0.858585	0.57733	0.966725	0.896466	0.813375	0.94439	1.01835	1.08705	1.2384	1.52772	1.499	1.62154	1.58828	1.54482	1.56799	1.53624	1.50802	1.48351	1.50959	1.48612	1.51681	1.54712	1.58135
166	1.09946	0.776394	0.690357	0.79637	0.831519	0.831507	0.889364	0.883042	0.835924	0.799093	0.83394	0.80455	0.820188	0.799739	0.76165	0.795593	0.781849	0.769592	0.756865	0.74515	0.735345	0.72552	0.718129
167	1.03131	1.43034	1.19671	0.998738	1.01317	0.672036	0.702659	0.792676	0.887739	0.888818	0.857128	0.83337	0.812033	0.823447	0.80652	0.790521	0.778215	0.766717	0.754668	0.743064	0.732961	0.791765	0.783772
168	1.19198	1.5342	1.55725	1.72506	1.81566	1.81425	1.78395	1.67702	1.59823	1.72	1.65657	1.6099	1.567	1.52856	1.54169	1.59073	1.56484	1.62173	1.59544	1.57081	1.54987	1.52842	1.51291
169	1.11644	0.75072	0.576618	0.601747	0.519442	0.466496	0.426684	0.398387	0.401758	0.37894	0.362384	0.351324	0.340086	0.330605	0.358786	0.350754	0.355261	0.35014	0.344064	0.379029	0.494607	0.489189	0.48416
170	0.87552	0.715512	0.619686	0.595992	0.731078	0.672897	0.626858	0.588976	0.559557	0.536558	0.516528	0.540336	0.572893	0.558674	0.546673	0.53573	0.52674	0.51862	0.510167	0.502286	0.495613	0.48882	0.483854
171	1.04289	1.18499	1.5506	1.36824	1.53405	1.46973	1.55295	1.62032	1.59013	1.63333	1.58166	1.62906	1.62129	1.58204	1.58065	1.58085	1.55557	1.60322	1.60728	1.61584	1.59407	1.59815	1.63963
172	1.02849	1.44485	1.27868	1.29821	1.18628	1.20017	1.17528	1.1524	1.07288	1.09989	1.06069	1.05845	1.12071	1.09387	1.07126	1.13771	1.1202	1.10348	1.08599	1.10953	1.09455	1.15729	1.17564
173	1.04016	1.64744	1.35896	1.38996	1.37004	1.19625	1.16484	1.13246	1.13631	1.09079	1.06191	1.0319	1.0042	0.979437	0.972565	0.962603	0.947004	0.958644	0.943308	0.969506	0.95643	0.942796	0.933261
174	0.816621	0.837215	0.782542	0.650548	0.562899	0.507061	0.465577	0.435269	0.409465	0.389335	0.37213	0.360708	0.349028	0.339211	0.330884	0.324054	0.31727	0.311685	0.305985	0.301181	0.297499	0.294283	0.291222
175	1.10785	1.35179	1.57259	1.77876	1.77683	1.664	1.8284	1.76556	1.67432	1.69114	1.62582	1.61439	1.73369	1.72988	1.76771	1.77104	1.74024	1.71283	1.68439	1.83352	1.84656	1.88094	1.86177
176	1.09997	0.820453	0.690148	0.607748	0.635252	0.581746	0.603107	0.56789	0.541873	0.521561	0.503713	0.490003	0.478022	0.466958	0.457657	0.448641	0.442069	0.500726	0.493494	0.485928	0.479229	0.472008	0.467267
177	0.994561	0.836694	0.972664	0.87631	0.809788	0.765748	0.793776	0.798117	0.764033	0.762445	0.737895	0.718335	0.726771	0.711196	0.697705	0.684095	0.674962	0.665781	0.67073	0.660508	0.632018	0.631937	0.625657
178	1.08241	1.20387	1.36573	1.37153	1.62443	1.77633	2.16119	2.22649	2.31423	2.43584	2.41022	2.37569	2.36684	2.31164	2.295	2.28931	2.25554	2.22298	2.18874	2.15517	2.19713	2.16438	2.14261
179	0.973706	0.943737	0.724871	0.673724	0.678865	0.616349	0.571664	0.536303	0.507974	0.485828	0.466656	0.494169	0.534311	0.520489	0.5088	0.498514	0.489487	0.481598	0.525833	0.51766	0.51099	0.504547	0.499374
180	0.910208	0.612042	0.579848	0.520396	0.452394	0.409797	0.378967	0.355164	0.335725	0.375396	0.360031	0.349389	0.338973	0.329985	0.322377	0.31582	0.403297	0.517314	0.508871	0.50101	0.520177	0.5796	0.641648
181	1.14747	1.09286	1.0157	1.12576	0.976309	0.940492	0.994039	0.931113	1.10571	1.29229	1.32921	1.44353	1.54999	1.58051	1.6224	1.6322	1.68922	1.66147	1.63286	1.65982	1.68148	1.66077	1.64371
182	1.10593	1.11442	1.32002	1.47843	1.317	1.38016	1.38073	1.29841	1.23569	1.271	1.26766	1.23226	1.26467	1.27106	1.27982	1.25436	1.29427	1.36188	1.37301	1.35187	1.38422	1.35878	1.34403
183	0.995002	1.09445	0.833372	0.743007	0.648153	0.595172	0.560294	0.555058	0.531218	0.512643	0.496216	0.511642	0.499992	0.488951	0.479699	0.470346	0.464097	0.457801	0.451111	0.444237	0.437937	0.430867	0.426578
184	0.831185	0.955359	0.736273	0.68523	0.596738	0.58933	0.566815	0.531231	0.504147	0.482973	0.464572	0.451298	0.43886	0.41252	0.404208	0.396155	0.389751	0.38387	0.377727	0.371906	0.366906	0.36172	0.358058
185	0.881777	1.25645	1.10215	1.01578	0.881745	0.797568	0.736196	0.682617	0.687296	0.656876	0.630581	0.612139	0.646951	0.630034	0.615721	0.603242	0.592106	0.626389	0.659013	0.648762	0.640434	0.704403	0.738643
186	0.886796	0.732586	0.562689	0.469961	0.40909	0.371384	0.389485	0.365488	0.34636	0.331407	0.318448	0.309237	0.300468	0.292774	0.286272	0.280499	0.275513	0.271122	0.266574	0.262439	0.25902	0.255649	0.253037
187	1.19751	1.35142	1.60707	1.56975	1.58199	1.72554	1.79566	1.7687	1.78189	1.79268	1.71577	1.70717	1.75064	1.75107	1.7875	1.75196	1.77113	1.74515	1.71739	1.70325	1.67735	1.6533	1.63659
188	1.02619	0.690034	0.947441	0.784901	0.676141	0.684296	0.624679	0.582867	0.690955	0.655123	0.624684	0.605017	0.584347	0.567262	0.552752	0.541228	0.538833	0.52928	0.519542	0.511378	0.505157	0.499779	0.545305
189	0.855442	1.29073	1.6957	1.88353	1.68859	1.81827	1.78558	1.76706	1.77883	1.89795	1.90977	1.94195	1.92691	1.97619	1.96417	1.98587	1.98434	2.02763	2.0278	2.07079	2.10566	2.07588	2.06339
190	1.0565	1.02048	1.20559	1.02789	0.960256	0.870243	0.937742	0.919771	0.87352	0.834375	0.800581	0.777036	0.754138	0.780152	0.798118	0.781932	0.767435	0.754893	0.741952	0.730411	0.752727	0.743276	0.735653
191	1.07591	0.987477	0.758468	0.703166	0.612113	0.555723	0.563957	0.529142	0.501322	0.479573	0.460735	0.44738	0.43463	0.423462	0.414022	0.405666	0.39841	0.392036	0.385438	0.379458	0.374524	0.369679	0.3659
192	1.03257	1.12878	1.2515	1.11367	1.1171	1.07565	1.06803	1.00304	0.952088	0.912252	0.87762	0.891206	0.904338	0.881871	0.862773	0.845473	0.831084	0.818167	0.804739	0.792295	0.781817	0.771232	0.763386
193	0.982109	0.66039	0.507237	0.415199	0.352314	0.309666	0.326783	0.305299	0.286808	0.430057	0.410213	0.397344	0.383868	0.372705	0.372034	0.36438	0.394866	0.382118	0.376382	0.370547	0.365708	0.360921	0.357236
194	1.12027	0.875513	0.811105	0.82314	0.756072	0.68627	0.752812	0.707039	0.669507	0.683496	0.656475	0.63739	0.619096	0.603111	0.640358	0.627407	0.616005	0.606056	0.595774	0.61668	0.640225	0.631444	0.624986
195	0.988501	1.11209	1.11567	1.26825	1.10556	1.06668	0.990393	0.977525	0.926624	0.886831	0.937496	0.910242	0.884121	0.861295	0.841995	0.824982	0.812135	0.798669	0.785335	0.773163	0.763055	0.753036	0.745349
196	1.18991	1.32842	1.27197	1.25235	1.25317	1.35789	1.25398	1.09806	1.14332	1.09388	1.05103	1.02061	1.05655	1.08249	1.17565	1.20763	1.18627	1.19142	1.17147	1.15331	1.13826	1.12339	1.11191
197	1.03365	1.00165	0.987885	1.31315	1.48278	1.63253	1.90655	1.90384	1.91153	1.83938	1.8028	1.81514	1.8118	1.8102	1.80071	1.76511	1.76579	1.85159	1.8228	1.81257	1.81485	1.87457	1.88574
198	0.95616	0.984184	0.929772	0.900299	0.885879	0.805025	0.749308	0.74284	0.705447	0.676214	0.665358	0.646568	0.62924	0.649429	0.662754	0.649522	0.63885	0.629119	0.618971	0.609421	0.601271	0.592883	0.586872
199	1.11984	1.12944	0.937407	0.780602	0.754432	0.681651	0.712198	0.666555	0.628374	0.598561	0.572981	0.555684	0.538326	0.523571	0.511065	0.500585	0.490553	0.482147	0.473536	0.466127	0.460322	0.45506	0.45035
200	1.13134	1.41773	1.69988	2.76445	2.89392	3.16153	3.14704	3.31662	3.49429	3.59928	3.53181	3.5008	3.51057	3.45174	3.45938	3.54747	3.67098	3.63666	3.66366	3.63938	3.64548	3.61646	3.60158

## Sheet: lower mid quartile traces
RCR by year for 200 individual articles -- lower mid quintile
trace	1992	1993	1994	1995	1996	1997	1998	1999	2000	2001	2002	2003	2004	2005	2006	2007	2008	2009	2010	2011	2012	2013	2014
1	0.360772	0.24259	0.18633	0.186135	0.162556	0.148204	0.138209	0.151176	0.144018	0.138427	0.13353	0.15779	0.153821	0.150193	0.14714	0.216004	0.212366	0.209085	0.20567	0.202492	0.199805	0.197076	0.195073
2	0.348684	0.46625	0.430983	0.590085	0.665675	0.605235	0.563007	0.588352	0.609121	0.583994	0.562118	0.546183	0.531409	0.585879	0.573353	0.561888	0.552536	0.544058	0.567916	0.625587	0.651834	0.642849	0.636323
3	0.573208	0.704683	0.541258	0.550644	0.60943	0.642213	0.602022	0.616147	0.669295	0.668446	0.64589	0.681955	0.665293	0.650061	0.665934	0.668472	0.65893	0.649645	0.639841	0.689124	0.744899	0.734103	0.726749
4	0.431098	0.0715648	0.054968	0.0463002	0.0407529	0.0375428	0.183902	0.172406	0.163071	0.155776	0.149477	0.145084	0.140816	0.137117	0.133987	0.131268	0.128825	0.126715	0.124538	0.1226	0.121029	0.119525	0.118298
5	0.437601	0.412805	0.31707	0.270038	0.295619	0.291689	0.309212	0.291522	0.304947	0.349129	0.337773	0.32878	0.35042	0.342698	0.360485	0.353584	0.348752	0.343951	0.338862	0.33369	0.32899	0.323767	0.320536
6	0.50185	0.617755	1.01699	0.833706	0.887823	1.07253	0.963816	1.0426	0.96571	0.906424	0.857105	0.827764	0.794387	0.768124	0.779582	0.762899	0.743102	0.728067	0.713021	0.701616	0.693928	0.688849	0.681482
7	0.315352	0.421704	0.423037	0.737347	0.966278	0.86688	0.832767	0.956744	1.17616	1.10626	1.05602	1.09943	1.19744	1.16281	1.14222	1.11857	1.09466	1.11889	1.09826	1.08099	1.06787	1.10564	1.09412
8	0.426104	1.11775	1.17282	1.24196	1.45641	1.38306	1.39331	1.339	1.53297	1.65123	1.67895	1.46839	1.80134	2.15839	2.18953	2.27545	2.22309	2.3153	2.45528	2.53112	2.50179	2.7595	2.8004
9	0.420693	0.393533	0.302267	0.365492	0.400434	0.410491	0.521705	0.529959	0.504321	0.484286	0.466777	0.480431	0.46801	0.456764	0.447289	0.438403	0.471451	0.464756	0.457373	0.479166	0.472693	0.465926	0.461217
10	0.394032	0.318453	0.28759	0.281802	0.330713	0.303755	0.286048	0.26978	0.25826	0.276986	0.295703	0.287875	0.281327	0.27512	0.269918	0.264656	0.261145	0.257605	0.253844	0.249976	0.270635	0.266382	0.263729
11	0.518894	0.457359	0.351291	0.294722	0.258055	0.236079	0.221149	0.208187	0.198555	0.191034	0.184431	0.229315	0.223477	0.218163	0.213689	0.209453	0.206216	0.203181	0.218651	0.215294	0.212344	0.209193	0.207088
12	0.455061	0.3826	0.29387	0.466081	0.413764	0.379154	0.390423	0.402797	0.428335	0.413337	0.429662	0.418014	0.407895	0.398517	0.420529	0.412892	0.406899	0.401113	0.429225	0.422649	0.443806	0.437075	0.432688
13	0.583164	0.78472	0.824886	0.741811	0.65027	0.595761	0.573474	0.54032	0.516206	0.497393	0.483853	0.498275	0.486899	0.475936	0.466736	0.457598	0.451262	0.445007	0.438384	0.431689	0.425629	0.418923	0.414739
14	0.314752	0.718701	0.552024	0.455818	0.671886	0.601935	0.731	0.870057	0.879553	0.911479	0.957212	0.926645	0.894046	0.867341	0.844651	0.891571	0.927423	0.965366	1.01868	1.0026	0.990698	0.930111	0.966778
15	0.563701	0.379044	0.291139	0.243059	0.211463	0.191838	0.203877	0.259902	0.246321	0.291328	0.279833	0.271705	0.263924	0.257119	0.251366	0.246289	0.241857	0.237974	0.233956	0.230325	0.269283	0.258872	0.256243
16	0.373237	0.530393	0.407388	0.335558	0.286962	0.254677	0.229526	0.329947	0.337735	0.319407	0.30392	0.294139	0.358413	0.422124	0.40914	0.400651	0.391971	0.38492	0.377747	0.3718	0.367324	0.36354	0.418707
17	0.378142	0.549489	0.481198	0.591777	1.02575	0.98904	0.913685	0.92351	0.872214	0.832137	0.797631	0.773904	0.792512	0.810347	0.791595	0.870912	0.854291	0.840084	0.825463	0.812596	0.802279	0.792571	0.784413
18	0.489947	0.3299	0.330843	0.329912	0.342328	0.312609	0.341281	0.32096	0.305505	0.293428	0.282869	0.274996	0.267882	0.261443	0.256017	0.276017	0.2723	0.256209	0.251731	0.26807	0.264354	0.260316	0.257706
19	0.379056	0.486437	0.373626	0.312069	0.353833	0.320967	0.35612	0.400421	0.378779	0.361863	0.347255	0.385645	0.374315	0.364491	0.356178	0.348953	0.389036	0.382649	0.376064	0.370212	0.365473	0.360947	0.35724
20	0.552334	0.3714	0.285268	0.238217	0.329282	0.436066	0.456649	0.467	0.435086	0.415618	0.398808	0.387087	0.375698	0.365827	0.357474	0.414464	0.406308	0.399541	0.39258	0.430967	0.425656	0.47783	0.487144
21	0.477666	0.47212	0.718186	0.696548	0.688897	0.648492	0.666564	0.683263	0.834239	0.851769	0.926624	0.898928	0.871457	0.899154	0.87802	0.911271	0.893563	0.878475	0.862983	0.849506	0.883844	0.873454	0.864438
22	0.371445	0.406409	0.312157	0.480646	0.572467	0.606878	0.789581	0.854632	1.00229	1.01825	1.07569	1.04424	1.0125	1.08886	1.10606	1.08349	1.10914	1.13735	1.24092	1.26248	1.24651	1.25584	1.26881
23	0.437144	0.519967	0.491265	0.531089	0.56352	0.84025	0.779892	0.775345	0.734265	0.901916	0.977651	1.08862	1.23757	1.24588	1.28014	1.29265	1.45954	1.60811	1.61048	1.60291	1.64784	1.66326	1.67409
24	0.47742	0.516073	0.557097	0.539861	0.591424	0.592361	0.552421	0.519231	0.493661	0.473675	0.456242	0.443413	0.431652	0.421097	0.412196	0.403974	0.397384	0.391357	0.385066	0.379128	0.374046	0.368797	0.365061
25	0.421837	0.570633	0.587948	0.493254	0.49016	0.612703	0.611246	0.575287	0.572669	0.550866	0.531735	0.556544	0.592104	0.601225	0.620224	0.647741	0.683191	0.67351	0.663037	0.716838	0.703057	0.752967	0.805889
26	0.488043	0.599197	0.460236	0.383353	0.385272	0.43526	0.445162	0.418172	0.489006	0.468685	0.491007	0.531515	0.516885	0.503922	0.492975	0.483083	0.474817	0.467415	0.459723	0.452611	0.446637	0.440618	0.436133
27	0.408659	0.274791	0.25108	0.208946	0.182836	0.167127	0.156387	0.147164	0.167401	0.161039	0.155456	0.1512	0.147448	0.144002	0.172306	0.168091	0.196384	0.193528	0.190527	0.187603	0.185031	0.182282	0.180448
28	0.521435	0.592663	0.705541	0.937081	0.813668	1.10907	1.02025	1.02363	0.964365	0.981818	0.939431	0.910929	0.882161	0.857792	0.935693	0.916569	0.898021	0.882541	0.866696	0.853126	0.842545	0.833027	0.824396
29	0.371763	0.487606	0.462786	0.481804	0.421897	0.436861	0.409166	0.457521	0.480749	0.462343	0.446202	0.43395	0.423099	0.413158	0.404793	0.396792	0.390802	0.385126	0.379161	0.396089	0.39065	0.384819	0.404078
30	0.461584	0.430694	0.415258	0.439309	0.386776	0.353259	0.479142	0.558047	0.531227	0.540424	0.52108	0.506612	0.493584	0.515972	0.5053	0.530125	0.521778	0.514019	0.505898	0.498113	0.491364	0.484275	0.479385
31	0.555544	0.373559	0.492779	0.468574	0.4095	0.373689	0.348906	0.328078	0.345942	0.358935	0.346102	0.38159	0.37006	0.361327	0.353977	0.346974	0.34169	0.336703	0.331467	0.326378	0.321912	0.317151	0.313958
32	0.542535	0.364812	0.428821	0.359174	0.313811	0.28627	0.316277	0.399896	0.380042	0.364522	0.385875	0.493916	0.48046	0.468634	0.458657	0.449494	0.442068	0.435313	0.428273	0.421663	0.416033	0.410256	0.429116
33	0.506991	0.417118	0.4315	0.38759	0.473795	0.560218	0.563196	0.566104	0.604304	0.654758	0.631955	0.614621	0.599293	0.616688	0.63278	0.698063	0.777755	0.766861	0.754995	0.743409	0.733206	0.745176	0.766586
34	0.413913	0.336828	0.258713	0.217241	0.235759	0.215928	0.202577	0.190804	0.182169	0.17543	0.196355	0.191044	0.186448	0.182178	0.178592	0.175082	0.172572	0.170135	0.167563	0.164999	0.162704	0.160196	0.158591
35	0.509651	0.657754	0.507846	0.644374	0.673233	0.606018	0.669074	0.624882	0.586658	0.500192	0.480113	0.465823	0.51448	0.543789	0.531408	0.520632	0.510986	0.538829	0.581567	0.572541	0.565105	0.595959	0.632602
36	0.456436	0.717299	0.674555	0.608932	0.599963	0.528549	0.497778	0.468824	0.448779	0.433164	0.419348	0.408277	0.42566	0.416294	0.408446	0.400488	0.395206	0.389865	0.384186	0.378335	0.37296	0.366913	0.363263
37	0.583046	0.392052	0.30113	0.389062	0.538773	0.483294	0.4414	0.697696	0.65288	0.769793	0.733102	0.709716	0.684804	0.664382	0.629504	0.616467	0.659928	0.648139	0.636133	0.626128	0.618552	0.612078	0.605694
38	0.501428	0.469053	0.360274	0.301044	0.262213	0.298216	0.27684	0.317033	0.510641	0.486253	0.465342	0.451251	0.43706	0.425023	0.414819	0.406302	0.398092	0.391237	0.384218	0.378203	0.373509	0.369282	0.365456
39	0.429525	0.489112	0.375057	0.314	0.335336	0.305571	0.284769	0.371281	0.352938	0.376371	0.417147	0.405252	0.394135	0.384272	0.375945	0.368406	0.362129	0.356497	0.350643	0.345221	0.340657	0.336049	0.33263
40	0.504776	0.339422	0.49819	0.544464	0.53786	0.488116	0.574431	0.53829	0.575617	0.549688	0.526974	0.511326	0.495926	0.529306	0.51702	0.506489	0.496799	0.532313	0.52304	0.514886	0.508353	0.502214	0.497044
41	0.332325	0.579742	1.02479	1.1408	1.45739	1.56226	1.59792	1.57039	1.52873	1.65188	1.77072	1.89928	1.89579	1.84779	1.83221	1.79538	1.76424	1.76996	1.79206	1.80235	1.85274	1.86179	1.92512
42	0.555045	0.571907	0.780689	0.937402	0.939661	1.09972	1.12745	1.15036	1.09103	1.0903	1.04827	1.05885	1.07044	1.04334	1.13109	1.1869	1.20453	1.29733	1.27606	1.32289	1.30574	1.32354	1.31005
43	0.55705	0.36252	0.398083	0.390011	0.382608	0.350535	0.328999	0.309924	0.295987	0.314465	0.346178	0.371652	0.362587	0.354209	0.347166	0.34033	0.33536	0.353132	0.395671	0.389612	0.384211	0.378341	0.374547
44	0.524752	0.477466	0.335438	0.447369	0.391325	0.358425	0.385617	0.425007	0.47346	0.456064	0.500074	0.486563	0.474888	0.464034	0.515007	0.504859	0.497442	0.490323	0.482825	0.487221	0.479688	0.472357	0.489088
45	0.45154	0.303625	0.38096	0.382381	0.384233	0.350235	0.326523	0.306873	0.291701	0.315906	0.304337	0.295778	0.287931	0.28089	0.274952	0.269467	0.26507	0.261049	0.256852	0.252891	0.249502	0.246002	0.243509
46	0.553166	0.373144	0.286607	0.240052	0.209727	0.191314	0.178537	0.16785	0.15966	0.153259	0.147671	0.143536	0.139768	0.136374	0.133513	0.130854	0.128748	0.12681	0.124785	0.122862	0.121208	0.119489	0.11828
47	0.468772	0.315212	0.343701	0.329737	0.345813	0.420249	0.391361	0.367667	0.349219	0.334797	0.322243	0.313103	0.340692	0.369745	0.361819	0.422732	0.415685	0.409301	0.402652	0.396434	0.391156	0.385765	0.381848
48	0.586652	0.681056	0.816716	0.678468	0.885669	0.894673	1.08885	1.21111	1.13802	1.08103	1.03243	1.00046	0.967462	0.939886	0.916484	0.897503	0.87829	0.86261	0.846641	0.833326	0.823238	0.814609	0.806114
49	0.451125	0.421284	0.583618	0.486727	0.42517	0.387756	0.361756	0.340068	0.323412	0.310392	0.29903	0.290642	0.282979	0.276088	0.270278	0.264892	0.260604	0.256668	0.252558	0.248666	0.245324	0.24186	0.239412
50	0.435421	0.394965	0.484985	0.465487	0.409053	0.373938	0.397626	0.475366	0.452262	0.434456	0.441142	0.467057	0.493117	0.511384	0.501307	0.532772	0.620446	0.613241	0.755309	0.77056	0.824619	0.816178	0.82392
51	0.36528	0.323221	0.249135	0.20925	0.225248	0.279351	0.302596	0.336858	0.358813	0.401712	0.403047	0.393046	0.449507	0.555941	0.566732	0.606802	0.621276	0.649278	0.690199	0.699393	0.669767	0.659066	0.673101
52	0.429266	0.367952	0.857027	0.88471	0.767734	0.754671	0.697801	0.761278	0.719861	0.687422	0.659435	0.639992	0.621024	0.640859	0.626238	0.655663	0.64348	0.632942	0.659962	0.649734	0.641396	0.633395	0.626895
53	0.486927	0.32742	0.510213	0.417558	0.354234	0.311266	0.361585	0.496967	0.618634	0.584297	0.555363	0.378022	0.411843	0.401104	0.476733	0.518535	0.508948	0.500644	0.492074	0.484422	0.478197	0.472212	0.467368
54	0.453237	0.304766	0.31556	0.356378	0.309552	0.280235	0.258951	0.242622	0.229221	0.21875	0.209729	0.203507	0.154408	0.150763	0.147695	0.144773	0.142567	0.140486	0.129617	0.127661	0.125866	0.123876	0.12264
55	0.427111	0.403228	0.377513	0.359562	0.315873	0.312608	0.323425	0.305089	0.292174	0.282118	0.273211	0.266029	0.260093	0.254425	0.24968	0.244825	0.241664	0.238432	0.234991	0.231416	0.228112	0.22437	0.222141
56	0.493408	0.623228	0.986324	1.1681	1.31191	1.52168	1.51934	1.48286	1.45538	1.54705	1.5715	1.52544	1.48083	1.44209	1.40932	1.38075	1.38692	1.40105	1.37715	1.35574	1.33828	1.32141	1.30787
57	0.348537	0.790583	0.607236	0.656539	0.561861	0.499096	0.695044	0.645625	0.599765	0.564309	0.534668	0.516713	0.496627	0.480653	0.467064	0.457071	0.445222	0.436219	0.42721	0.420377	0.415768	0.412717	0.408305
58	0.490307	0.493748	0.436917	0.366378	0.364725	0.378113	0.389648	0.366678	0.360202	0.346598	0.334652	0.325516	0.342765	0.334806	0.372446	0.365113	0.35979	0.354663	0.349259	0.34391	0.339146	0.333977	0.330627
59	0.474097	0.62516	0.669084	0.640266	0.560994	0.55481	0.565778	0.655866	0.625976	0.633891	0.612009	0.595289	0.580589	0.567063	0.555688	0.544725	0.53664	0.528917	0.52079	0.512805	0.505738	0.498123	0.493119
60	0.562375	2.14127	1.60699	2.27093	2.82855	2.99365	3.39767	3.83652	3.3798	3.65446	3.82387	4.19475	4.44762	4.36803	4.37141	4.48198	4.72865	4.76934	4.94404	5.09909	5.33955	5.36281	5.50282
61	0.576233	0.614975	0.535421	0.448172	0.391242	0.356515	0.332245	0.312207	0.296688	0.284557	0.273986	0.266249	0.259114	0.252733	0.24735	0.242408	0.2384	0.234756	0.230958	0.227393	0.224358	0.221244	0.219
62	0.476205	0.533183	0.506674	0.438295	0.382728	0.348886	0.384484	0.361259	0.343233	0.384969	0.370806	0.404958	0.434432	0.448631	0.431191	0.422671	0.449667	0.443371	0.489224	0.481726	0.548525	0.540426	0.560863
63	0.466712	0.820309	0.630927	0.59034	0.515867	0.470696	0.439409	0.413156	0.39309	0.377408	0.404313	0.42755	0.416353	0.406261	0.397754	0.389836	0.383582	0.377818	0.371794	0.366067	0.361134	0.355999	0.352398
64	0.483836	0.469569	0.536806	0.517789	0.510351	0.530857	0.541888	0.509051	0.527056	0.546452	0.608273	0.591003	0.574959	0.560675	0.54862	0.57002	0.56053	0.58239	0.572919	0.603039	0.595028	0.621665	0.615628
65	0.333622	0.318237	0.307225	0.257656	0.225491	0.206156	0.192956	0.181592	0.201737	0.19406	0.187324	0.182194	0.177667	0.173511	0.170015	0.166657	0.164163	0.16179	0.159294	0.156851	0.154694	0.152378	0.150846
66	0.31661	0.539462	0.417391	0.349065	0.304371	0.276933	0.257569	0.241869	0.295348	0.282621	0.271589	0.263741	0.256276	0.249723	0.244185	0.290223	0.285821	0.324483	0.318972	0.314017	0.30996	0.30602	0.302886
67	0.554188	0.633532	0.486607	0.647501	0.565168	0.514904	0.479732	0.45076	0.428281	0.410708	0.3954	0.384217	0.373882	0.404727	0.434677	0.425979	0.418852	0.412406	0.405694	0.399428	0.394116	0.388701	0.384753
68	0.52023	0.534096	0.495971	0.459186	0.449647	0.479975	0.511183	0.54235	0.522446	0.53427	0.547996	0.555286	0.562675	0.550256	0.561046	0.592265	0.584633	0.576594	0.605987	0.618321	0.609602	0.599897	0.618762
69	0.536065	0.437346	0.391019	0.40075	0.441792	0.44774	0.454893	0.428366	0.478242	0.460258	0.444507	0.432409	0.421835	0.412071	0.403863	0.395907	0.390107	0.384533	0.37866	0.372859	0.367702	0.362116	0.358482
70	0.318101	0.396623	0.579277	0.592843	0.586202	0.570218	0.569789	0.570069	0.543927	0.523516	0.505583	0.491817	0.479777	0.468664	0.459322	0.450272	0.443666	0.437321	0.430638	0.42404	0.418177	0.411831	0.407698
71	0.59406	0.620253	0.710094	0.852414	0.853628	0.779567	0.833015	0.775904	0.739773	0.755048	0.728038	0.707828	0.689639	0.673135	0.66222	0.677969	0.667559	0.65777	0.706217	0.695985	0.713199	0.702727	0.736952
72	0.4862	0.49729	0.381962	0.460381	0.401014	0.411011	0.377768	0.428797	0.403533	0.383821	0.366962	0.355733	0.344287	0.334649	0.326474	0.319744	0.313102	0.307616	0.302014	0.297276	0.29363	0.290422	0.287404
73	0.524991	0.623804	1.41473	1.44831	1.3902	1.41226	1.30981	1.30037	1.23241	1.17927	1.13322	1.14021	1.10797	1.11851	1.09374	1.0717	1.05274	1.03601	1.01867	1.00288	0.989788	0.976848	0.966872
74	0.572959	0.464807	0.602601	0.459446	0.504707	0.504533	0.472739	0.471205	0.559539	0.539332	0.520709	0.506481	0.539749	0.546916	0.567189	0.580369	0.571869	0.563698	0.548963	0.540564	0.533041	0.524819	0.519563
75	0.360346	0.322999	0.302124	0.253738	0.297889	0.310388	0.291393	0.274523	0.278289	0.331045	0.346044	0.40348	0.458934	0.476825	0.495306	0.502338	0.536007	0.553078	0.646748	0.644621	0.635932	0.654565	0.702326
76	0.566057	0.380628	0.292356	0.241755	0.270695	0.246799	0.239019	0.222844	0.212345	0.204143	0.196956	0.191527	0.186693	0.182279	0.178563	0.175029	0.172353	0.169832	0.167186	0.164619	0.162369	0.159974	0.158363
77	0.599304	0.402984	0.782851	0.640218	0.66094	0.648249	0.790661	0.810539	0.750776	0.704697	0.666362	0.771979	0.719508	0.697641	0.679054	0.734878	0.625514	0.609303	0.598242	0.588861	0.58162	0.618043	0.611628
78	0.535785	0.360273	0.319234	0.26801	0.234877	0.215129	0.20184	0.225798	0.215544	0.207541	0.200501	0.195066	0.190344	0.185967	0.18229	0.178704	0.176122	0.173624	0.170989	0.168371	0.166034	0.163488	0.16185
79	0.516702	0.347441	0.367037	0.404195	0.350251	0.355085	0.327977	0.30725	0.290197	0.313868	0.301141	0.377953	0.368017	0.358406	0.350276	0.343179	0.336858	0.331375	0.325714	0.32065	0.271681	0.267822	0.265113
80	0.477498	0.511479	0.470849	0.47694	0.415068	0.594978	0.55075	0.51633	0.586117	0.621899	0.687454	0.768578	0.759386	0.777002	0.759859	0.744559	0.731476	0.719894	0.707887	0.696917	0.723926	0.714403	0.707112
81	0.36939	0.619018	0.827212	0.796643	0.995935	1.01924	0.951507	0.985525	0.950991	0.915713	0.915866	0.960305	0.998508	1.05647	1.06348	1.08518	1.10488	1.1258	1.17312	1.23787	1.29116	1.27131	1.28076
82	0.407533	0.550753	0.713001	0.725751	0.762904	0.60771	0.597458	0.562392	0.560454	0.538238	0.554515	0.539353	0.526007	0.544909	0.533949	0.52341	0.515604	0.508164	0.500338	0.492665	0.485884	0.478592	0.473783
83	0.498124	0.334949	0.404429	0.337615	0.381227	0.349865	0.326186	0.306559	0.335871	0.372	0.358106	0.347968	0.338587	0.330216	0.323152	0.316689	0.311413	0.306632	0.301652	0.296994	0.293039	0.288998	0.286064
84	0.515233	0.623527	1.40976	1.43378	1.47237	1.4741	1.42374	1.39626	1.31912	1.3143	1.36477	1.32427	1.41457	1.47238	1.43872	1.50219	1.51816	1.52524	1.6188	1.67873	1.65733	1.67674	1.69949
85	0.366665	0.344449	0.348788	0.37218	0.572472	0.613197	0.683785	0.814807	0.795203	0.897506	1.03456	1.1541	1.25812	1.34823	1.61708	1.74799	1.80687	2.01735	2.02206	2.05844	2.08479	2.25554	2.30604
86	0.403953	0.50298	0.464763	0.388213	0.408066	0.536069	0.568527	0.532817	0.562524	0.537018	0.515025	0.499798	0.48489	0.472028	0.46114	0.45176	0.443207	0.435871	0.435019	0.424975	0.419468	0.414092	0.409854
87	0.374554	0.354116	0.409855	0.37729	0.450031	0.481204	0.524039	0.495227	0.502249	0.514568	0.532498	0.518972	0.528031	0.516497	0.527453	0.538458	0.531455	0.524323	0.527958	0.540295	0.532588	0.565517	0.577761
88	0.564815	0.525074	0.800652	0.796766	0.857873	0.874162	0.985523	0.928622	0.923606	0.887466	0.855838	0.870843	0.920059	0.896386	0.87771	0.860257	0.846578	0.83392	0.820682	0.808046	0.82769	0.815843	0.807597
89	0.462767	0.397958	0.382943	0.386647	0.503222	0.499065	0.466247	0.438505	0.444489	0.427083	0.411851	0.400434	0.390178	0.380861	0.383058	0.375479	0.369764	0.364369	0.358704	0.353196	0.348363	0.417637	0.439908
90	0.44255	0.535124	0.650206	0.66619	0.911685	0.929066	0.952786	0.975592	1.00203	1.03333	1.031	1.06898	1.04028	1.01544	1.02778	1.00739	1.02152	1.04191	1.0255	1.00973	1.03477	1.03252	1.02139
91	0.58755	0.577814	0.730523	0.903918	0.781423	0.760159	0.77082	0.770047	0.72506	0.68995	0.659893	0.720252	0.744534	0.724207	0.706981	0.692498	0.678713	0.667132	0.655259	0.645013	0.678899	0.671045	0.664108
92	0.455958	0.599228	0.796197	0.662144	0.653798	0.588102	0.542607	0.508124	0.53755	0.561495	0.538101	0.522058	0.506193	0.492588	0.481064	0.471248	0.462117	0.45436	0.446389	0.439423	0.433877	0.428715	0.424295
93	0.41665	0.464677	0.721883	0.826902	0.804331	0.725517	0.667302	0.624227	0.587896	0.559539	0.535252	0.518969	0.502485	0.488546	0.476727	0.466922	0.457372	0.449436	0.44132	0.434404	0.42904	0.424258	0.419857
94	0.421889	0.393158	0.301979	0.252803	0.281163	0.25618	0.238708	0.224301	0.213131	0.2044	0.196793	0.191231	0.216863	0.20778	0.203403	0.199349	0.196117	0.193153	0.190057	0.187128	0.184614	0.182011	0.180168
95	0.55701	0.469065	0.544205	0.597615	0.636226	0.706038	0.647576	0.609491	0.646027	0.623049	0.680514	0.662551	0.675128	0.659213	0.64582	0.633045	0.623426	0.614338	0.604794	0.595508	0.587355	0.578656	0.572831
96	0.342076	0.420909	0.323134	0.271529	0.283419	0.295533	0.277883	0.261862	0.278892	0.324018	0.344585	0.384038	0.402556	0.418291	0.410151	0.42649	0.451808	0.445477	0.438786	0.432077	0.426043	0.419416	0.41522
97	0.393357	0.336247	0.400459	0.335621	0.362824	0.380104	0.368778	0.346919	0.330404	0.317501	0.306206	0.326806	0.318493	0.310924	0.30455	0.298515	0.293906	0.289583	0.28505	0.280669	0.276844	0.272791	0.270041
98	0.317815	0.580899	0.698623	0.58575	0.512451	0.468296	0.479978	0.488765	0.499238	0.479911	0.46298	0.479228	0.467128	0.488016	0.506211	0.556943	0.548412	0.566806	0.585519	0.623683	0.663159	0.6532	0.646636
99	0.416784	0.354045	0.33707	0.317287	0.277603	0.335763	0.31416	0.345057	0.328655	0.3317	0.320106	0.311312	0.338584	0.330597	0.323876	0.334103	0.329097	0.324337	0.319332	0.314433	0.349905	0.344735	0.341264
100	0.336635	0.571137	0.613467	0.822168	0.718689	0.654098	0.608599	0.638384	0.605478	0.655314	0.630388	0.581315	0.565988	0.591596	0.65441	0.693221	0.680807	0.670539	0.659813	0.649645	0.640909	0.631844	0.625448
101	0.322321	0.216735	0.261809	0.19913	0.173753	0.158232	0.197253	0.218254	0.207964	0.199513	0.201333	0.220728	0.214791	0.209728	0.236399	0.232179	0.228638	0.25288	0.249506	0.245674	0.242314	0.238735	0.236331
102	0.38974	0.262069	0.201292	0.16585	0.141885	0.125982	0.113607	0.219477	0.251888	0.278051	0.265394	0.257126	0.248531	0.241379	0.235307	0.230422	0.22541	0.221346	0.217212	0.213792	0.211222	0.209058	0.206874
103	0.448761	0.433841	0.333228	0.356788	0.311009	0.282858	0.262941	0.246868	0.23419	0.224278	0.243857	0.236931	0.230494	0.224764	0.219929	0.215525	0.211898	0.208626	0.205221	0.20205	0.199368	0.196642	0.194644
104	0.366106	0.461167	0.490896	0.560492	0.546282	0.44526	0.416137	0.435356	0.414475	0.431897	0.416443	0.404881	0.394473	0.410296	0.400032	0.3921	0.386018	0.380326	0.374359	0.368604	0.363587	0.358283	0.354669
105	0.453599	0.407112	0.476677	0.392535	0.398462	0.36522	0.541025	0.506958	0.480691	0.505441	0.485882	0.514979	0.500539	0.487823	0.515864	0.54396	0.534443	0.526002	0.551852	0.578754	0.571163	0.5636	0.557853
106	0.521759	0.350841	0.342611	0.286452	0.284011	0.25873	0.241029	0.226464	0.215153	0.206311	0.19861	0.192989	0.187789	0.183148	0.179232	0.175648	0.172724	0.170073	0.167312	0.164729	0.162535	0.160292	0.158665
107	0.397621	0.319955	0.264544	0.222104	0.194656	0.178302	0.210127	0.197873	0.214814	0.207113	0.200318	0.194965	0.19042	0.186149	0.182567	0.178995	0.176538	0.174102	0.17152	0.168902	0.18944	0.186448	0.184586
108	0.404592	0.272056	0.208962	0.174289	0.151447	0.137174	0.126838	0.118866	0.11235	0.0990101	0.0955542	0.0929307	0.0906072	0.0884786	0.0866877	0.0849743	0.0836918	0.0824763	0.0811991	0.079953	0.0788562	0.0776826	0.076901
109	0.434327	0.690113	0.567509	0.540139	0.471196	0.71459	0.851008	0.799221	0.856218	0.890986	0.918369	0.989599	1.02568	1.10896	1.1086	1.08618	1.08558	1.06878	1.09336	1.0993	1.14232	1.12758	1.11608
110	0.443795	0.298417	0.478647	0.398456	0.477841	0.432291	0.547872	0.585389	0.599108	0.579957	0.609483	0.591509	0.595821	0.580278	0.613617	0.601183	0.590105	0.580496	0.570576	0.561705	0.554479	0.547516	0.541901
111	0.353084	1.19514	1.47862	1.3891	1.82896	1.74308	1.67478	1.55679	1.44818	1.52827	1.66616	1.66913	1.60699	1.55695	1.58743	1.69466	1.65285	1.52896	1.55958	1.53489	1.51699	1.50293	1.4871
112	0.369247	0.633733	0.656382	0.531758	0.460303	0.414863	0.381179	0.356447	0.335467	0.319098	0.305095	0.295763	0.342241	0.332679	0.32457	0.317882	0.311301	0.305858	0.300299	0.295589	0.291958	0.288754	0.285755
113	0.351214	0.525861	0.40912	0.339856	0.293783	0.264312	0.242306	0.232237	0.219617	0.209753	0.20124	0.195316	0.189547	0.184554	0.180328	0.176666	0.173362	0.170513	0.167577	0.164968	0.162858	0.160844	0.152411
114	0.396105	0.379786	0.589485	0.607114	0.625958	0.592032	0.554226	0.552775	0.52882	0.51015	0.493654	0.480544	0.469524	0.459107	0.49176	0.482148	0.475579	0.469042	0.462112	0.455061	0.448647	0.441509	0.437106
115	0.32837	0.29223	0.224458	0.25827	0.283963	0.258686	0.24099	0.226427	0.215119	0.206279	0.25723	0.249862	0.305735	0.297868	0.291218	0.285338	0.280222	0.275732	0.271086	0.266879	0.263412	0.260013	0.257354
116	0.524465	0.407669	0.311069	0.260337	0.227218	0.206992	0.268895	0.252407	0.239348	0.229139	0.22028	0.213943	0.207951	0.202673	0.198213	0.222914	0.218702	0.215295	0.211754	0.208478	0.205725	0.20295	0.200885
117	0.451086	0.303156	0.23285	0.194878	0.170091	0.154956	0.144361	0.135639	0.128868	0.123575	0.118965	0.115599	0.112486	0.109707	0.107363	0.105216	0.103466	0.101879	0.100225	0.0986779	0.0973632	0.0960189	0.0950442
118	0.550543	0.441717	0.342956	0.351369	0.335472	0.333124	0.338692	0.319427	0.330443	0.337403	0.327061	0.339972	0.332318	0.325034	0.318932	0.312724	0.308634	0.304481	0.322798	0.317883	0.313362	0.308271	0.305204
119	0.418937	0.396868	0.718072	0.77762	0.819413	0.799056	0.874912	0.84606	0.804026	0.860821	0.874384	0.89212	0.93143	0.908457	0.965799	0.976265	0.960072	0.94537	0.951264	0.936585	0.924071	0.911217	0.924171
120	0.323591	0.217589	0.167127	0.139767	0.12187	0.110882	0.103126	0.0968389	0.0918976	0.0880345	0.0846775	0.0822571	0.079988	0.0779788	0.076282	0.0747508	0.0734681	0.0723209	0.071129	0.0700285	0.0691049	0.068176	0.0674819
121	0.316264	0.515533	0.483129	0.568152	0.555635	0.546117	0.515632	0.549835	0.58415	0.564277	0.546597	0.550105	0.561453	0.569415	0.558884	0.561311	0.554155	0.563839	0.577056	0.568281	0.604158	0.594697	0.606885
122	0.502115	0.38161	0.293109	0.246435	0.216381	0.198691	0.187044	0.176385	0.188883	0.181885	0.195791	0.190628	0.238904	0.23579	0.231389	0.276115	0.272524	0.26885	0.264944	0.260909	0.257198	0.253016	0.2505
123	0.434034	0.537812	0.627325	0.606282	0.917618	0.833589	0.801221	0.751652	0.711933	0.759307	0.729383	0.70828	0.688178	0.718778	0.702761	0.736979	0.706909	0.6958	0.684391	0.673775	0.664832	0.655743	0.64908
124	0.342473	0.230285	0.176879	0.147831	0.198957	0.180721	0.167723	0.157382	0.202045	0.193255	0.16664	0.160102	0.156056	0.185994	0.182184	0.178574	0.17582	0.173236	0.170526	0.167906	0.165617	0.16319	0.161545
125	0.518234	0.691638	0.747432	0.718344	1.23441	1.12263	1.35901	1.48778	1.40662	1.61662	1.63336	1.68568	1.85022	1.92463	1.95401	2.00446	2.04187	1.96076	1.99669	1.99978	2.00754	2.04318	2.15226
126	0.413495	0.278043	0.469727	0.395106	0.34253	0.398482	0.366656	0.343035	0.407336	0.387356	0.370276	0.438467	0.423991	0.411899	0.401637	0.393317	0.384889	0.378013	0.371012	0.365176	0.360758	0.356982	0.353258
127	0.405959	0.407049	0.705875	0.609771	0.629622	0.692662	0.646879	0.63928	0.660221	0.691829	0.627596	0.692926	0.789379	0.770962	0.755472	0.768646	0.866987	0.855212	0.893994	0.880199	0.897396	0.782051	0.798362
128	0.418206	0.471441	0.349625	0.364702	0.317806	0.28892	0.372422	0.41531	0.440086	0.422854	0.406944	0.412396	0.402105	0.506895	0.495603	0.493957	0.485216	0.477603	0.469701	0.46243	0.456347	0.450257	0.445669
129	0.303978	0.204401	0.156998	0.131821	0.115541	0.105847	0.138456	0.233645	0.222833	0.214483	0.207146	0.256884	0.250387	0.244459	0.23947	0.234728	0.231131	0.252861	0.24901	0.245186	0.241832	0.238258	0.235859
130	0.559906	0.397518	0.362686	0.303739	0.351094	0.320204	0.299097	0.324817	0.309122	0.296856	0.286137	0.367065	0.359385	0.350794	0.343559	0.336742	0.331483	0.326577	0.364644	0.359113	0.354261	0.349188	0.345659
131	0.547435	0.368106	0.835363	1.21099	1.39786	1.33925	1.23012	1.15018	1.08225	1.02925	0.983934	1.02302	0.988341	0.96055	0.936974	0.917636	0.898431	0.882617	0.866479	0.852877	0.842449	0.833338	0.82467
132	0.47945	0.553184	0.442077	0.369405	0.387256	0.45426	0.530342	0.561735	0.590575	0.565848	0.544351	0.528819	0.514292	0.50141	0.536807	0.526043	0.516993	0.508907	0.500509	0.507143	0.500416	0.493586	0.488569
133	0.453127	0.304692	0.528137	0.440958	0.444318	0.489272	0.587141	0.550677	0.576171	0.55076	0.528787	0.516275	0.501447	0.526437	0.514856	0.504496	0.495675	0.487849	0.479732	0.472301	0.466111	0.459952	0.45526
134	0.389176	0.352326	0.344412	0.27959	0.24493	0.224222	0.266647	0.278976	0.26643	0.256639	0.248021	0.241326	0.235549	0.230173	0.225658	0.249372	0.246179	0.242704	0.239036	0.235378	0.26601	0.261953	0.259326
135	0.494834	0.646594	0.496403	0.478766	0.463265	0.422715	0.394241	0.370435	0.352995	0.33937	0.357805	0.347955	0.367632	0.414308	0.437084	0.458927	0.451762	0.476071	0.501462	0.493748	0.487049	0.509744	0.504597
136	0.498631	0.649172	0.497286	0.516449	0.864651	0.782435	0.720403	0.724973	0.68363	0.651346	0.623631	0.604845	0.586041	0.570031	0.556464	0.545063	0.564042	0.553734	0.543975	0.570042	0.611754	0.60451	0.638367
137	0.590856	0.887651	1.33094	1.61318	1.83926	1.91229	1.9809	2.00764	2.12148	2.07267	2.053	2.09968	2.09011	2.17366	2.13044	2.28401	2.29401	2.28413	2.41382	2.57456	2.59721	2.6127	2.6422
138	0.523076	0.8232	0.656146	0.482083	0.821334	1.42436	2.49241	2.72516	2.99705	3.01192	3.17867	3.51926	3.5926	3.35829	3.72709	4.26552	4.68331	4.72687	5.08047	5.34496	5.55539	5.48856	5.57631
139	0.449416	0.412131	0.458114	0.565773	0.572459	0.517554	0.545638	0.51093	0.540913	0.515722	0.494063	0.479275	0.464584	0.45202	0.441376	0.480388	0.47098	0.463023	0.454855	0.447751	0.442123	0.436927	0.432417
140	0.400514	0.27016	0.207506	0.173855	0.151955	0.13869	0.129519	0.121797	0.115912	0.111313	0.107293	0.141577	0.137877	0.134541	0.131728	0.129107	0.127042	0.125136	0.123143	0.121247	0.119612	0.117907	0.116714
141	0.35209	0.695206	0.751321	0.733864	0.723284	0.733684	0.674544	0.630916	0.620248	0.590981	0.565855	0.600937	0.582308	0.599474	0.607963	0.698936	0.685477	0.720877	0.708262	0.697213	0.688397	0.680163	0.673154
142	0.302912	0.363114	0.324572	0.320363	0.281272	0.258249	0.243077	0.229213	0.219349	0.211663	0.204867	0.199443	0.194906	0.190605	0.187001	0.183355	0.180922	0.17847	0.175863	0.173184	0.170727	0.167969	0.166297
143	0.480693	0.649881	0.734104	0.601649	0.700563	0.717654	0.761214	0.705782	0.814684	0.843871	0.788263	0.761919	0.732577	0.70918	0.689275	0.674557	0.657255	0.644059	0.630841	0.620761	0.613913	0.662018	0.654964
144	0.43756	0.58737	0.468315	0.391923	0.437177	0.449417	0.507424	0.527922	0.501792	0.481367	0.46356	0.450495	0.438478	0.427716	0.418637	0.410279	0.403537	0.397391	0.39098	0.384948	0.3798	0.374502	0.370705
145	0.329322	0.609098	0.953166	1.10109	1.12674	1.0965	1.00954	0.944695	0.890317	0.847862	0.811455	0.786901	0.762194	0.741226	0.723452	0.708603	0.694313	0.68237	0.670141	0.659652	0.651458	0.644067	0.637397
146	0.329198	0.22136	0.462371	0.426067	0.37218	0.440534	0.410908	0.386244	0.367271	0.352441	0.339502	0.329966	0.321238	0.313399	0.306788	0.300671	0.295784	0.291306	0.286632	0.282213	0.278426	0.274508	0.308451
147	0.37544	0.372608	0.335653	0.431173	0.451538	0.413766	0.42424	0.399661	0.362312	0.34996	0.338571	0.329555	0.321942	0.314765	0.308747	0.302715	0.298612	0.294518	0.290176	0.285749	0.281717	0.277222	0.274458
148	0.495816	0.333397	0.312768	0.260878	0.226697	0.20534	0.18988	0.17795	0.168203	0.160586	0.154017	0.215557	0.208915	0.203244	0.198439	0.19438	0.190549	0.187317	0.184001	0.181126	0.178855	0.176769	0.174943
149	0.328973	0.44868	0.864153	1.00639	0.93556	1.01415	1.14858	1.17491	1.15835	1.15206	1.10858	1.07705	1.04768	1.05975	1.03688	1.01611	0.998924	0.983455	0.997591	0.982174	0.969149	0.955931	0.946214
150	0.496345	0.333752	0.24995	0.27218	0.537563	0.496178	0.503051	0.572546	0.536611	0.513564	0.493581	0.479338	0.465818	0.453935	0.443893	0.43495	0.427272	0.420489	0.413459	0.40705	0.401733	0.396471	0.392423
151	0.436076	0.874381	0.98606	0.818655	1.04701	1.08313	1.06431	1.06044	0.996422	0.987086	0.943206	1.00133	0.969216	0.936852	0.91452	0.895776	0.877883	0.855204	0.826867	0.902427	0.906004	0.894592	0.902647
152	0.371281	0.251778	0.193387	0.162458	0.14249	0.130651	0.148625	0.219997	0.21047	0.233154	0.249769	0.243097	0.237433	0.232111	0.227646	0.223193	0.220132	0.217095	0.213878	0.210613	0.207649	0.20436	0.20232
153	0.421881	0.474328	0.434032	0.399793	0.349863	0.319997	0.299673	0.282079	0.268973	0.258738	0.249757	0.242917	0.236881	0.23134	0.226678	0.222202	0.218877	0.215713	0.212385	0.209127	0.206252	0.203164	0.201122
154	0.398797	0.268159	0.205969	0.171825	0.206346	0.187293	0.173653	0.162891	0.15425	0.179572	0.172678	0.167727	0.163066	0.158949	0.155472	0.152347	0.149708	0.147358	0.144918	0.142674	0.140798	0.138922	0.137506
155	0.466155	0.40631	0.312082	0.237444	0.207972	0.221377	0.207604	0.195511	0.18661	0.203919	0.197034	0.191703	0.187085	0.182799	0.179197	0.175675	0.200167	0.197331	0.194339	0.191365	0.188706	0.185809	0.20258
156	0.365372	0.491606	0.43025	0.450098	0.522288	0.546125	0.548896	0.548593	0.523678	0.534256	0.51613	0.502136	0.517123	0.534765	0.556255	0.545305	0.53737	0.529719	0.521654	0.513665	0.506548	0.498818	0.493815
157	0.460092	0.479778	0.368511	0.352503	0.309184	0.282753	0.264747	0.249189	0.237582	0.228517	0.220564	0.214517	0.209171	0.204269	0.200144	0.19619	0.193243	0.190443	0.1875	0.184623	0.182088	0.204226	0.202172
158	0.324429	0.335103	0.344678	0.288965	0.252045	0.229496	0.311494	0.409587	0.490741	0.469819	0.589092	0.572146	0.629223	0.613729	0.647405	0.672407	0.696104	0.72159	0.709847	0.732396	0.722657	0.750256	0.742634
159	0.441758	1.20485	1.08289	1.34588	1.35738	1.43584	1.46378	1.5483	1.55701	1.55764	1.53507	1.52994	1.55972	1.58138	1.65546	1.76169	1.81675	1.8619	1.83183	1.90416	1.90674	1.924	2.00008
160	0.546585	0.827634	0.634405	0.638416	0.681149	0.688063	0.644224	0.628947	0.627667	0.637336	0.614852	0.598044	0.583256	0.569655	0.558216	0.547201	0.560405	0.55235	0.568985	0.583547	0.575495	0.566803	0.561111
161	0.386315	0.477365	0.366658	0.306317	0.414343	0.375665	0.346357	0.324266	0.305891	0.29154	0.279211	0.270826	0.262462	0.255326	0.24928	0.244179	0.239353	0.235286	0.231115	0.227503	0.224654	0.222042	0.219748
162	0.366881	0.718467	0.786613	0.867864	0.90775	0.829231	0.883432	0.91187	0.907134	0.824588	0.79581	0.773962	0.754615	0.76729	0.751756	0.736897	0.725773	0.71523	0.704153	0.693347	0.683836	0.67366	0.666883
163	0.465999	0.448253	0.427382	0.396655	0.34719	0.318055	0.338722	0.338282	0.321165	0.309406	0.32579	0.345257	0.337014	0.329337	0.32289	0.316552	0.312063	0.307681	0.303051	0.298417	0.294254	0.289687	0.286788
164	0.529119	0.443289	0.407666	0.356671	0.303541	0.365238	0.341951	0.321846	0.306836	0.329987	0.318469	0.309725	0.301982	0.294888	0.288919	0.283209	0.278935	0.274884	0.270627	0.266474	0.262818	0.258907	0.256302
165	0.324607	0.299933	0.399075	0.511263	0.508336	0.567339	0.610393	0.725981	0.818321	0.823537	0.832022	0.882466	0.92783	0.971386	0.950778	0.931786	0.916406	0.902412	0.887823	0.874122	0.862447	0.850462	0.841835
166	0.4845	0.425822	0.656431	0.995736	1.01484	1.1181	1.23094	1.1533	1.2018	1.19923	1.14982	1.16133	1.17577	1.2251	1.23627	1.30207	1.32397	1.30222	1.32848	1.30778	1.29113	1.27538	1.26226
167	0.460598	0.440073	0.509327	0.534789	0.462871	0.417112	0.38317	0.358285	0.337152	0.384734	0.367818	0.356556	0.401569	0.390328	0.380794	0.372944	0.365198	0.3588	0.352267	0.34674	0.342487	0.338745	0.335225
168	0.353234	0.237791	0.182644	0.152593	0.132882	0.120698	0.112012	0.105104	0.0995909	0.157413	0.151023	0.158928	0.1546	0.150751	0.147502	0.144548	0.142108	0.13991	0.180873	0.178073	0.175731	0.173387	0.17162
169	0.518045	0.348344	0.430424	0.500165	0.436762	0.398152	0.376799	0.354371	0.337884	0.44101	0.425698	0.413969	0.434826	0.457113	0.477345	0.497763	0.490141	0.482966	0.475436	0.468134	0.461738	0.454936	0.450354
170	0.479096	0.324144	0.248971	0.208227	0.181581	0.165229	0.210152	0.353292	0.335015	0.32098	0.308568	0.29969	0.291295	0.2839	0.277651	0.272064	0.267303	0.263081	0.258702	0.254694	0.251358	0.248038	0.245508
171	0.515992	0.536136	0.411799	0.473066	0.633333	0.717276	0.762515	0.855691	0.926397	0.889149	0.856637	0.87178	0.916018	0.893732	0.949416	0.930492	0.915405	0.901567	0.887119	0.854139	0.871215	0.858666	0.849993
172	0.493662	0.492625	0.443926	0.372207	0.325635	0.297583	0.278369	0.315477	0.34899	0.335127	0.323013	0.314004	0.30584	0.298463	0.292246	0.286435	0.281883	0.277669	0.273262	0.269055	0.383317	0.419516	0.41522
173	0.354628	0.338974	0.410463	0.406204	0.449445	0.480205	0.487203	0.459287	0.466032	0.476643	0.461117	0.448834	0.462783	0.452537	0.471776	0.462552	0.456239	0.449961	0.443307	0.468671	0.490871	0.483143	0.478317
174	0.590592	0.438682	0.420956	0.352645	0.413495	0.518232	0.567706	0.576003	0.609378	0.584613	0.593676	0.621453	0.644581	0.703542	0.706312	0.692628	0.709606	0.730869	0.737073	0.821025	0.842415	0.874314	0.951739
175	0.342643	0.2304	0.176967	0.148461	0.129982	0.118901	0.111367	0.104835	0.0999754	0.0961807	0.0928502	0.0903099	0.0880721	0.0860155	0.0842857	0.082622	0.0813899	0.0802156	0.0789803	0.0777691	0.0766987	0.0755475	0.0747883
176	0.345276	0.232171	0.178327	0.149593	0.130963	0.119786	0.112181	0.105596	0.100693	0.0968629	0.0935023	0.090942	0.0886837	0.0866097	0.0848652	0.0831896	0.0819454	0.0807612	0.0795158	0.0782962	0.0772194	0.0760628	0.0752981
177	0.488826	0.408873	0.542978	0.496156	0.475385	0.434384	0.407997	0.384441	0.367343	0.392543	0.379415	0.369192	0.360396	0.352197	0.345312	0.338536	0.333748	0.344766	0.340443	0.33524	0.33055	0.354916	0.379731
178	0.456326	1.1177	1.06844	1.01859	0.885502	0.833955	0.775661	0.760133	0.720755	0.689969	0.737769	0.716382	0.695958	0.678072	0.662951	0.649571	0.637948	0.627739	0.617172	0.607596	0.599697	0.591943	0.585891
179	0.522759	0.496213	0.543681	0.601091	0.525484	0.593329	0.553764	0.629758	0.68702	0.730895	0.744939	0.723897	0.704484	0.687129	0.71274	0.698492	0.686897	0.713624	0.703058	0.692202	0.682983	0.705075	0.697918
180	0.587835	0.618784	0.572483	0.623265	0.822207	0.686291	0.712679	0.753646	0.812657	0.88163	0.984093	0.957619	0.963773	1.03099	1.13403	1.18673	1.306	1.34766	1.35871	1.36954	1.38124	1.41052	1.45109
181	0.43718	0.366429	0.281449	0.286383	0.250824	0.229548	0.20718	0.19559	0.208423	0.201006	0.194456	0.210454	0.23658	0.231281	0.282931	0.299766	0.354108	0.372386	0.397115	0.391042	0.385588	0.396551	0.392584
182	0.409769	0.513483	0.976999	1.05517	1.23132	1.22286	1.22842	1.20031	1.22533	1.1603	1.17835	1.14519	1.15144	1.17042	1.14288	1.15306	1.19914	1.28576	1.26525	1.27133	1.28952	1.29339	1.34849
183	0.363028	0.657134	0.504736	0.669866	0.581084	0.668637	0.6167	0.57744	0.544855	0.519404	0.497529	0.538926	0.522319	0.508141	0.496128	0.485979	0.478659	0.471842	0.480887	0.473935	0.468164	0.462236	0.50023
184	0.545906	0.613345	0.525293	0.645827	0.780959	0.884519	0.92615	0.873722	0.85145	0.884104	0.951269	0.977344	0.994945	0.987017	1.07329	1.12822	1.17061	1.15532	1.13852	1.176	1.19329	1.1993	1.18737
185	0.346655	0.651521	0.500425	0.409797	0.347914	0.305997	0.272762	0.272826	0.25496	0.24108	0.293824	0.284446	0.274452	0.293528	0.286221	0.280293	0.274295	0.2694	0.264413	0.213533	0.210353	0.207544	0.205429
186	0.376831	0.25333	0.248824	0.208657	0.182586	0.195281	0.182955	0.172239	0.164285	0.158075	0.152622	0.148453	0.14479	0.141419	0.138584	0.13585	0.133836	0.131911	0.129885	0.127893	0.12613	0.12423	0.122982
187	0.568536	0.637645	0.779817	0.633103	0.627843	0.575447	0.573164	0.54003	0.578957	0.576102	0.556938	0.541967	0.529132	0.517143	0.507078	0.497136	0.490163	0.48332	0.476085	0.468809	0.46225	0.455026	0.450477
188	0.54832	0.460205	0.688748	0.812631	1.02411	1.07806	1.00335	0.988037	1.02984	0.986941	0.949625	0.922589	0.924	0.939	0.918783	0.959841	0.966844	0.996612	1.00808	0.992539	0.981699	0.967681	0.957896
189	0.596547	0.906151	0.745159	0.689961	0.655075	0.652785	0.71285	0.809195	0.759961	0.77424	0.901544	0.878013	0.899149	0.877164	0.858624	0.883775	0.907233	0.893417	0.879008	0.990815	0.977861	0.964383	0.990103
190	0.326086	1.11216	1.00543	1.09296	1.02882	1.02856	0.936865	0.873502	0.950504	0.900481	0.920309	0.891199	0.860455	0.835119	0.813599	0.796604	0.77862	0.764241	0.749668	0.737826	0.729113	0.722065	0.714485
191	0.538162	0.456537	0.47781	0.397769	0.427488	0.386052	0.425513	0.519069	0.48965	0.466673	0.446935	0.4563	0.443616	0.431789	0.462071	0.452672	0.456699	0.449297	0.486855	0.479286	0.473115	0.467159	0.462369
192	0.428299	0.686831	0.760225	0.633748	0.6557	0.594419	0.550247	0.515863	0.48796	0.466152	0.447321	0.458779	0.445571	0.434041	0.424292	0.415714	0.408184	0.401604	0.394801	0.38867	0.383639	0.378738	0.374861
193	0.515263	0.506724	0.468095	0.449767	0.39325	0.359083	0.335542	0.315601	0.300478	0.288661	0.278324	0.270594	0.263632	0.257318	0.252	0.246997	0.243125	0.239519	0.235743	0.232117	0.228967	0.225653	0.223375
194	0.548436	0.503046	0.488693	0.457998	0.542558	0.497396	0.494921	0.628821	0.633766	0.610937	0.647041	0.65805	0.724657	0.708441	0.71887	0.704226	0.694249	0.696484	0.686042	0.702024	0.692399	0.705598	0.699303
195	0.547864	0.617486	0.712474	0.659185	0.624428	0.778529	0.865464	0.820033	0.976824	1.0264	1.13939	1.15205	1.12143	1.13357	1.10955	1.12056	1.20573	1.18724	1.26348	1.35267	1.33022	1.31204	1.37975
196	0.566519	0.576368	0.662388	0.657917	0.650748	0.594695	0.556306	0.549902	0.524085	0.542491	0.523411	0.508992	0.592314	0.577942	0.565828	0.554561	0.593137	0.584152	0.574773	0.565911	0.558319	0.55047	0.544894
197	0.411869	1.0398	1.41851	1.31721	1.24388	1.21636	1.16817	1.09377	1.03198	1.00041	0.958895	0.916937	0.889986	0.86662	0.846849	0.829669	0.814244	0.800914	0.787165	0.774918	0.764982	0.755463	0.747708
198	0.398102	0.441569	0.58259	0.609975	0.535271	0.491125	0.498633	0.529065	0.50582	0.487725	0.471755	0.459159	0.448479	0.438436	0.430012	0.421602	0.415832	0.423456	0.417108	0.410744	0.404951	0.398499	0.394525
199	0.388763	0.393004	0.301861	0.629869	0.650448	0.659515	0.753999	0.70668	0.715138	0.682995	0.655256	0.635959	0.670478	0.752266	0.735806	0.781274	0.766375	0.753619	0.918669	0.940124	1.02149	1.03732	1.02679
200	0.358312	0.240936	0.18506	0.152788	0.131047	0.116735	0.10569	0.353162	0.330349	0.312612	0.297607	0.288079	0.277891	0.269559	0.262478	0.256969	0.250996	0.246273	0.241499	0.237674	0.234908	0.232746	0.230294

## Sheet: bottom quartile traces
RCR by year for 200 individual articles -- bottom quintile
trace	1992	1993	1994	1995	1996	1997	1998	1999	2000	2001	2002	2003	2004	2005	2006	2007	2008	2009	2010	2011	2012	2013	2014
1	0	0	0	0	0	0	0	0	0	0	0	0	0	0	0	0	0	0	0	0	0	0	0
2	0	0	0	0	0	0	0	0	0	0	0	0	0	0	0	0	0	0	0	0	0	0	0
3	0.283534	0.190654	0.146439	0.122627	0.107109	0.0976711	0.0911072	0.0856402	0.0814363	0.0781503	0.0752832	0.0731693	0.0712354	0.0694978	0.0680326	0.0666763	0.0655936	0.0646012	0.0635652	0.0625852	0.0617451	0.0608755	0.0602589
4	0	0	0	0	0	0	0	0	0	0.032059	0.0309489	0.0301021	0.0648303	0.0632834	0.103808	0.101736	0.100071	0.0985502	0.0969635	0.0954679	0.0941895	0.0928716	0.0919303
5	0	0	0	0	0.0353739	0.0324373	0.0304803	0.0287249	0.0274559	0.0264663	0.0255934	0.024908	0.0243239	0.0237763	0.0233168	0.0228602	0.0225439	0.0222314	0.0219006	0.0215661	0.0212633	0.0209283	0.0207193
6	0.222766	0.237208	0.401465	0.387803	0.378789	0.443433	0.446658	0.518847	0.495599	0.477461	0.461486	0.44905	0.438346	0.428371	0.419994	0.43991	0.433663	0.427569	0.514769	0.506869	0.499917	0.492479	0.51833
7	0	0	0	0	0	0	0	0.0283691	0.0271193	0.0261448	0.0772834	0.132294	0.128545	0.125255	0.122475	0.120005	0.117874	0.115996	0.114051	0.112283	0.110819	0.109376	0.108258
8	0	0	0	0	0	0.146195	0.130695	0.1211	0.11196	0.104926	0.0990923	0.169032	0.162529	0.157341	0.152929	0.220044	0.214479	0.210213	0.205935	0.202648	0.200394	0.198836	0.196717
9	0.214801	0.336962	0.318136	0.34666	0.732417	0.659727	0.610722	0.572566	0.541608	0.554821	0.532626	0.541846	0.526345	0.512787	0.501323	0.491199	0.452867	0.443997	0.436782	0.430037	0.424313	0.418468	0.414219
10	0	0.11752	0.314336	0.32713	0.284562	0.258101	0.239083	0.224195	0.212166	0.202764	0.25815	0.250513	0.243033	0.236582	0.23112	0.226419	0.222126	0.218447	0.214658	0.211314	0.208624	0.206081	0.203962
11	0	0	0	0	0	0	0	0	0	0	0	0	0	0	0	0.0217585	0.0214629	0.0211683	0.0208559	0.0205377	0.020248	0.0199254	0.0197267
12	0.153984	0.103542	0.0795289	0.0665437	0.0580615	0.0528728	0.0492308	0.0462478	0.0439227	0.0421049	0.0405229	0.0393725	0.0383039	0.0373525	0.0365495	0.0358178	0.0352159	0.0346726	0.0341071	0.0335801	0.0331342	0.0326806	0.0323486
13	0	0.13862	0.259977	0.255749	0.223265	0.203453	0.240597	0.226061	0.267234	0.293335	0.283179	0.27303	0.265984	0.259601	0.254223	0.249174	0.245253	0.241607	0.23779	0.234132	0.230959	0.227625	0.225327
14	0.231232	0.155485	0.119426	0.0994208	0.0861799	0.0778105	0.0716554	0.0670581	0.0632078	0.101831	0.0977429	0.0948805	0.0921114	0.0897051	0.186849	0.183486	0.179983	0.176989	0.173908	0.171197	0.169024	0.16698	0.165261
15	0	0	0	0	0	0	0	0	0	0	0	0	0	0	0	0	0	0	0	0	0	0	0
16	0	0	0	0	0	0	0	0	0	0	0	0	0	0	0	0	0	0	0	0	0	0	0
17	0	0	0	0.0388104	0.0340526	0.0312384	0.0293695	0.0276833	0.0264705	0.0255248	0.0246901	0.0240313	0.0234731	0.022948	0.0225075	0.0220675	0.0547605	0.0539687	0.0821341	0.0813032	0.109561	0.140226	0.138857
18	0	0	0	0	0	0	0	0	0	0	0	0	0	0	0	0	0	0	0	0	0	0	0
19	0	0	0	0	0	0	0	0.0763888	0.0717607	0.0681528	0.0650771	0.0630584	0.0609699	0.059227	0.0577478	0.0565508	0.0553344	0.0543435	0.0533348	0.0524957	0.0518616	0.0513218	0.0507862
20	0	0	0	0	0	0	0	0	0	0	0	0	0	0	0	0	0	0	0	0	0	0	0
21	0	0	0	0.0834496	0.0704861	0.0639445	0.0592479	0.0555634	0.0525915	0.0502685	0.04826	0.0468499	0.0454896	0.0443055	0.0433039	0.0424272	0.0416504	0.0409747	0.0402768	0.0396509	0.0391396	0.0386449	0.0382488
22	0	0	0	0	0	0	0	0	0	0	0	0	0	0	0	0	0	0	0	0	0	0	0
23	0	0	0	0	0	0	0	0	0	0	0	0	0	0	0	0	0	0	0	0	0	0	0
24	0	0.13862	0.201754	0.372136	0.480046	0.503438	0.466672	0.437718	0.414434	0.396232	0.380486	0.369397	0.358734	0.542696	0.530842	0.614084	0.602169	0.592054	0.58166	0.572583	0.565359	0.558643	0.552882
25	0	0.441056	0.522127	0.57105	0.587402	0.755174	0.795154	0.954003	0.890108	0.840526	0.880263	1.00373	0.966935	1.06372	0.991318	1.07972	1.05712	1.06535	1.08494	1.07345	1.09312	1.08018	1.06903
26	0.285952	0.619136	1.23424	1.23035	1.26124	1.38204	1.45993	1.45451	1.43784	1.50439	1.43561	1.48623	1.43533	1.45003	1.52529	1.4946	1.46136	1.43464	1.43995	1.41725	1.40031	1.38623	1.37172
27	0	0.389322	0.546927	0.451706	0.45893	0.413659	0.634579	0.591963	0.554465	0.494011	0.475274	0.511529	0.49612	0.482868	0.471646	0.462037	0.492993	0.518464	0.509501	0.501567	0.495168	0.489093	0.501938
28	0	0	0	0	0.248308	0.468193	0.649016	0.752624	0.688637	0.639949	0.600242	0.578117	0.551446	0.498878	0.420221	0.411479	0.479471	0.558012	0.666483	0.693815	0.821425	0.891462	0.839502
29	0.269891	0.18148	0.139393	0.288699	0.248032	0.221408	0.200983	0.319622	0.395581	0.48783	0.46172	0.446056	0.428375	0.414394	0.402497	0.39385	0.383411	0.375542	0.367683	0.36179	0.357876	0.355395	0.351583
30	0	0.78537	0.603232	0.47314	0.628874	0.53111	0.615013	0.567669	0.52098	0.48533	0.515994	0.497894	0.476883	0.460565	0.446675	0.436947	0.424526	0.415387	0.406318	0.382815	0.36801	0.364793	0.388697
31	0	0	0	0	0	0.114065	0.20474	0.190613	0.229888	0.217976	0.207857	0.201315	0.194444	0.188762	0.183937	0.180103	0.176087	0.172861	0.169588	0.166912	0.164929	0.163303	0.161591
32	0	0	0	0	0	0	0	0	0	0	0	0	0	0	0	0.0727529	0.0709227	0.092371	0.0907426	0.0893256	0.0882021	0.0871639	0.0862643
33	0	0	0.0968473	0.178068	0.266601	0.303664	0.281761	0.264369	0.250473	0.23961	0.2302	0.223529	0.21716	0.211581	0.290745	0.284875	0.352715	0.347199	0.341381	0.336087	0.331704	0.327379	0.324035
34	0	0	0	0	0	0	0.0684037	0.0640492	0.0604373	0.0576161	0.0551912	0.0535375	0.0518926	0.0504869	0.0492959	0.0482881	0.0473397	0.0465385	0.0457162	0.0450021	0.0444371	0.0439166	0.0434631
35	0	0	0	0	0	0	0	0	0	0	0	0	0	0	0	0	0	0	0	0	0	0	0
36	0.206396	0.138785	0.106599	0.0888869	0.0772109	0.0699023	0.0645976	0.0605255	0.0571852	0.0545752	0.0523264	0.0507746	0.0582487	0.056916	0.0557733	0.0546728	0.0538601	0.0530843	0.052268	0.0514666	0.0507576	0.0499941	0.0494918
37	0.221056	0.51534	0.745746	0.767792	0.670226	0.613822	0.673899	0.634741	0.650891	0.664357	0.703347	0.712489	0.695126	0.73824	0.723551	0.808849	0.824131	0.810454	0.797949	0.781367	0.77116	0.786443	0.804879
38	0.112097	0.0753766	0.0578958	0.0485767	0.0425379	0.0389209	0.0364665	0.0343313	0.0327474	0.0315106	0.0304245	0.0295939	0.0288644	0.0281927	0.0276279	0.027083	0.026682	0.0262985	0.0258949	0.0254979	0.0251462	0.024767	0.0245183
39	0.246035	0.207536	0.213922	0.241434	0.37115	0.339283	0.316534	0.297557	0.282982	0.27159	0.261649	0.254309	0.247604	0.241574	0.236491	0.231778	0.228026	0.224583	0.220986	0.21758	0.214657	0.211626	0.24169
40	0.298253	0.249996	0.276943	0.319635	0.315024	0.289111	0.271217	0.255448	0.243877	0.234845	0.2269	0.220756	0.215427	0.210484	0.20633	0.202274	0.199362	0.19654	0.193562	0.1906	0.187951	0.185063	0.183208
41	0.220115	0.554294	0.817781	1.25535	1.17971	1.24994	1.36871	1.41305	1.48056	1.65866	1.62453	1.57993	1.54042	1.50424	1.5109	1.48103	1.48939	1.46781	1.47287	1.45048	1.44312	1.42163	1.43201
42	0	0.412859	0.317112	0.257532	0.279641	0.24845	0.224215	0.40705	0.374393	0.477248	0.666466	0.643653	0.472675	0.45931	0.44797	0.508543	0.50664	0.553322	0.732197	0.779484	0.769881	0.900111	0.917062
43	0	0	0.328606	0.266488	0.22356	0.193791	0.169791	0.368628	0.333336	0.306873	0.28568	0.274464	0.260362	0.249986	0.241165	0.235663	0.227377	0.24417	0.304158	0.370162	0.436512	0.315687	0.303598
44	0.22927	0.154166	0.118413	0.0993361	0.086968	0.0795501	0.112991	0.106533	0.15976	0.153767	0.148502	0.144459	0.177685	0.235214	0.230456	0.225902	0.222497	0.219268	0.215874	0.212562	0.209645	0.2219	0.219672
45	0	0	0	0	0.0257014	0.0505943	0.0709521	0.0669438	0.0641371	0.0619525	0.0600159	0.0584448	0.0571555	0.055919	0.0548844	0.053819	0.053135	0.0524303	0.0516788	0.0508932	0.0501639	0.0493339	0.0488444
46	0.11844	0.320791	0.246395	0.222281	0.188825	0.172522	0.161339	0.151792	0.178784	0.171858	0.16579	0.161215	0.227756	0.28537	0.279492	0.308219	0.303391	0.298893	0.294182	0.289657	0.285726	0.281587	0.301726
47	0.226595	0.152367	0.140052	0.117678	0.103243	0.0946999	0.0890212	0.0839059	0.0802215	0.0773485	0.0748132	0.0728149	0.0711192	0.0695254	0.0681884	0.0668547	0.0659382	0.0650289	0.0640654	0.0630876	0.0621997	0.0612139	0.060603
48	0.224603	0.151028	0.116002	0.127645	0.111913	0.102561	0.0962978	0.0907269	0.0866707	0.083506	0.0807183	0.0785451	0.0766775	0.0749355	0.0734728	0.0720314	0.0710155	0.0700213	0.0689704	0.067916	0.0669671	0.0659243	0.0652648
49	0	0.135711	0.104238	0.239909	0.451839	0.554359	0.656153	0.683048	0.70952	0.736188	0.705414	0.684348	0.663476	0.645597	0.630453	0.61758	0.60556	0.595369	0.584899	0.575769	0.606826	0.599602	0.593421
50	0.276837	0.307776	0.41311	0.394137	0.540019	0.596162	0.560857	0.528776	0.558123	0.590124	0.57099	0.658268	0.821235	0.852679	0.862141	0.845261	0.86047	0.898421	0.885102	0.871575	0.859381	0.845956	0.837497
51	0.172896	0.306101	0.236152	0.453757	0.450583	0.440176	0.413804	0.428562	0.444167	0.466115	0.450803	0.452036	0.441827	0.443413	0.435101	0.426633	0.421068	0.41541	0.409388	0.403156	0.397414	0.390931	0.387045
52	0.257082	0.172867	0.132777	0.110348	0.0954443	0.0859343	0.0788544	0.0737055	0.069307	0.0658763	0.0629465	0.0610083	0.0590191	0.0573509	0.0559356	0.0547796	0.0536232	0.0526742	0.0517066	0.0508943	0.0502744	0.049737	0.0492192
53	0.230648	0.267141	0.32732	0.338033	0.382653	0.351757	0.331624	0.312887	0.299766	0.289552	0.280498	0.273154	0.290039	0.283751	0.278488	0.27308	0.293217	0.289307	0.28514	0.280802	0.276789	0.272237	0.269534
54	0	0.223775	0.408061	0.340457	0.377134	0.34162	0.315916	0.296072	0.279866	0.267201	0.256278	0.248708	0.241304	0.234913	0.229502	0.224836	0.22059	0.216944	0.213189	0.209868	0.207193	0.204658	0.202553
55	0	0	0.0826301	0.0697809	0.0608465	0.0553619	0.0514914	0.0483529	0.0458867	0.0439587	0.0422832	0.0410748	0.0399423	0.0719689	0.105396	0.103264	0.101562	0.133313	0.165653	0.163096	0.16092	0.191098	0.189159
56	0.171007	0.10841	0.200671	0.226849	0.251738	0.279404	0.260891	0.245322	0.233444	0.224161	0.21605	0.210022	0.240361	0.234549	0.229651	0.225082	0.262032	0.258069	0.253931	0.250017	0.24666	0.243184	0.240721
57	0.149769	0.171416	0.231844	0.194182	0.203639	0.190644	0.180791	0.170389	0.162882	0.157027	0.151862	0.147799	0.144344	0.141101	0.138379	0.135671	0.133801	0.153715	0.151433	0.149121	0.147025	0.144701	0.143257
58	0.205544	0.458459	0.90754	1.12437	1.05259	1.24585	1.14959	1.07657	1.13633	1.08351	1.0381	1.00706	0.976249	0.949886	0.927553	0.908604	0.935888	0.920112	0.903911	0.889798	0.878597	0.955256	0.945311
59	0.231118	0.411481	0.420533	0.442435	0.467747	0.513489	0.508649	0.479076	0.469731	0.495202	0.477368	0.464536	0.453535	0.443259	0.434632	0.42611	0.420133	0.414268	0.408067	0.40183	0.403162	0.396806	0.392844
60	0	0	0.0491658	0.0960145	0.0826119	0.0759368	0.0715844	0.067538	0.0647017	0.0624939	0.060537	0.0589511	0.0576481	0.0563994	0.0553544	0.0542796	0.0535878	0.0528762	0.0521174	0.0513249	0.0505899	0.0497541	0.0492604
61	0	0	0	0	0	0	0	0	0	0	0	0	0	0	0	0	0	0	0	0	0	0	0
62	0.088042	0.0592012	0.0454717	0.0382131	0.0335326	0.0307663	0.0289318	0.0272728	0.0260818	0.0251533	0.0243336	0.0236852	0.0231372	0.0226208	0.0221879	0.0217543	0.0214587	0.0211642	0.0208518	0.0205337	0.0202441	0.0199215	0.0197229
63	0	0.0546252	0.100729	0.149727	0.168531	0.192774	0.180647	0.204112	0.194717	0.187382	0.180939	0.20665	0.230099	0.256174	0.251031	0.246077	0.30031	0.295971	0.291407	0.314686	0.334884	0.383927	0.380225
64	0	0	0	0	0	0	0	0	0	0	0	0	0	0	0	0	0	0	0	0	0	0	0
65	0.234819	0.157897	0.121278	0.100939	0.0874695	0.0789441	0.072663	0.0679895	0.0640641	0.0609996	0.0583726	0.0566037	0.0548208	0.0533093	0.0520279	0.0509594	0.0499277	0.0490668	0.0481857	0.0474312	0.046843	0.0463141	0.0458343
66	0.194848	0.457694	0.420647	0.416533	0.364496	0.333194	0.330146	0.359903	0.34309	0.329958	0.318441	0.309699	0.301956	0.294863	0.288895	0.283184	0.307852	0.303378	0.370156	0.364454	0.359541	0.35442	0.350835
67	0.154273	0.222774	0.262957	0.220269	0.191927	0.17446	0.162062	0.152119	0.159099	0.152728	0.147165	0.143046	0.139295	0.135916	0.133067	0.130418	0.160747	0.159106	0.156563	0.15415	0.152076	0.149922	0.148405
68	0.102142	0.137117	0.105318	0.088425	0.0775005	0.1052	0.0987363	0.0930114	0.0888283	0.085564	0.0826903	0.187577	0.183497	0.179175	0.175537	0.172066	0.169455	0.166987	0.164394	0.161871	0.159653	0.157286	0.155703
69	0.264609	0.370139	0.32651	0.399992	0.384474	0.446111	0.509385	0.479072	0.456037	0.456328	0.439704	0.427538	0.416641	0.440284	0.444117	0.435328	0.428689	0.422427	0.415853	0.409466	0.447532	0.441003	0.436555
70	0.206961	0.13801	0.106004	0.0883971	0.0767929	0.0695327	0.0642666	0.0602187	0.0569017	0.0543098	0.0980433	0.0951706	0.0923895	0.0899738	0.0879301	0.086148	0.084558	0.0831797	0.0817571	0.0804858	0.079451	0.0784549	0.0776502
71	0.146616	0.220121	0.169072	0.141376	0.123253	0.112116	0.104246	0.097881	0.0928689	0.0889504	0.0855466	0.0830974	0.0807962	0.0787613	0.0770426	0.0754951	0.0741933	0.0730314	0.0718248	0.0707132	0.0697821	0.0688482	0.0681469
72	0.24765	0.293469	0.43058	0.43211	0.479533	0.629052	0.576233	0.538292	0.581565	0.615385	0.637873	0.618175	0.655245	0.636666	0.6209	0.608058	0.595153	0.584586	0.573815	0.564798	0.557934	0.552014	0.546263
73	0	0.354405	0.40349	0.466827	0.403267	0.362498	0.33195	0.393199	0.369077	0.350282	0.334282	0.323849	0.312984	0.303953	0.296286	0.29013	0.283793	0.278661	0.273445	0.269137	0.265909	0.263203	0.302532
74	0.284662	0.295337	0.296555	0.248305	0.216848	0.197702	0.277595	0.261166	0.248282	0.23821	0.229428	0.222971	0.217045	0.21173	0.207248	0.203113	0.199791	0.196756	0.193589	0.190603	0.188051	0.185417	0.183538
75	0.246068	0.488673	0.642065	0.533902	0.46212	0.416454	0.382587	0.357747	0.336659	0.320206	0.37367	0.362191	0.35044	0.34057	0.332197	0.325338	0.318511	0.312896	0.307166	0.302343	0.298651	0.295432	0.292359
76	0.219404	0.232055	0.178238	0.241223	0.249939	0.330545	0.307473	0.288744	0.368405	0.353572	0.47346	0.459892	0.447126	0.435846	0.451678	0.442619	0.435073	0.428305	0.421269	0.414754	0.409272	0.403739	0.399631
77	0	0.17756	0.136381	0.114279	0.0999001	0.0911982	0.0851923	0.0801205	0.0762643	0.0732507	0.070616	0.0686509	0.0668759	0.0652688	0.0795491	0.0779831	0.0768478	0.0757534	0.0745998	0.0734574	0.0724396	0.0713345	0.0706191
78	0	0.282098	0.746505	0.680115	0.591382	0.534224	0.386482	0.363121	0.388993	0.372982	0.405663	0.435865	0.424497	0.413933	0.405016	0.432244	0.455881	0.484261	0.539766	0.532001	0.525	0.554217	0.568257
79	0	0.204862	0.155866	0.129159	0.111299	0.0997317	0.0909645	0.174291	0.1631	0.154396	0.147027	0.142334	0.137331	0.133231	0.129748	0.127028	0.124096	0.121772	0.11942	0.11753	0.116158	0.115075	0.113864
80	0	0	0	0	0	0	0	0	0	0	0	0	0	0	0	0	0	0	0	0	0	0	0
81	0.289708	0.539412	0.621473	0.511673	0.437334	0.387866	0.349268	0.324402	0.301303	0.363919	0.34512	0.333634	0.32089	0.310702	0.370885	0.362995	0.353875	0.346868	0.339836	0.334416	0.330682	0.328072	0.324579
82	0	0.13626	0.104659	0.0872909	0.0758487	0.230975	0.2146	0.201445	0.191031	0.18289	0.175825	0.298551	0.344701	0.335514	0.327736	0.321062	0.314933	0.309694	0.304304	0.29956	0.295757	0.29218	0.289172
83	0.282876	0.508448	0.449932	0.576381	0.50381	0.575269	0.568606	0.563023	0.570073	0.592947	0.648885	0.656337	0.639881	0.62482	0.646967	0.634169	0.624525	0.641747	0.650433	0.640451	0.631666	0.622269	0.616008
84	0.209855	0.141111	0.108385	0.266699	0.264948	0.240106	0.222857	0.209123	0.198174	0.249011	0.239096	0.232121	0.28546	0.277931	0.271559	0.266043	0.261056	0.256762	0.252335	0.248407	0.245231	0.242206	0.239717
85	0	0.205525	0.272584	0.226438	0.195744	0.302006	0.278399	0.260628	0.245832	0.234277	0.224352	0.217609	0.210875	0.205134	0.336243	0.329514	0.323133	0.317712	0.31214	0.307269	0.348419	0.34448	0.340927
86	0.180696	0.186569	0.143301	0.158045	0.138651	0.127168	0.119531	0.112658	0.107703	0.10384	0.143306	0.139421	0.136045	0.132917	0.130289	0.127726	0.125879	0.124094	0.12221	0.120339	0.118669	0.11685	0.115679
87	0.199362	0.213429	0.198606	0.255573	0.303749	0.31657	0.297105	0.279874	0.274687	0.264731	0.256	0.249143	0.2433	0.237823	0.233226	0.22866	0.225495	0.222369	0.21906	0.224024	0.220828	0.217303	0.215137
88	0	0	0	0	0	0.0412436	0.143124	0.134487	0.127791	0.122557	0.117997	0.114663	0.111584	0.108833	0.106512	0.104383	0.111329	0.109713	0.108015	0.106358	0.104898	0.103336	0.102296
89	0	0	0	0	0	0	0.0452731	0.0425585	0.0404732	0.0388433	0.0374209	0.0683419	0.0665776	0.0649793	0.0636329	0.062369	0.0613869	0.0604741	0.0595186	0.0586028	0.0578087	0.0569747	0.0563993
90	0.244501	0.164408	0.126279	0.105035	0.0909444	0.0819941	0.148685	0.139083	0.130979	0.124654	0.182532	0.176953	0.171273	0.166486	0.162427	0.15908	0.201445	0.282828	0.325445	0.320413	0.363577	0.470733	0.46588
91	0	0.201206	0.154544	0.128085	0.110397	0.0989502	0.0902825	0.0842247	0.0788991	0.0747546	0.0712392	0.0689824	0.0665953	0.06463	0.0881194	0.0863331	0.0847379	0.0833557	0.0819293	0.0806552	0.0796186	0.0786216	0.0778151
92	0	0	0	0.0333859	0.132365	0.152936	0.296343	0.445191	0.505928	0.569367	0.576984	0.608882	0.614459	0.65176	0.693986	0.680622	0.690743	0.71019	0.699438	0.714561	0.702964	0.692153	0.72057
93	0	0	0	0	0	0	0	0	0	0.0991144	0.0937663	0.090571	0.0869504	0.0840944	0.0816641	0.0799065	0.0777684	0.076162	0.074559	0.0733628	0.0725739	0.0720835	0.0713093
94	0.116167	0.148671	0.115536	0.0969409	0.0848915	0.123804	0.145419	0.136907	0.16311	0.156667	0.151276	0.165293	0.161305	0.157605	0.154496	0.151458	0.149279	0.147167	0.144938	0.173313	0.171092	0.168491	0.194812
95	0.112884	0.144809	0.111226	0.200464	0.392211	0.356621	0.332341	0.312297	0.318514	0.305755	0.294614	0.286368	0.278856	0.272089	0.266385	0.261081	0.256883	0.253019	0.24898	0.245144	0.241844	0.23841	0.275335
96	0.226749	0.255985	0.190587	0.16012	0.140456	0.128806	0.121048	0.114081	0.109049	0.105125	0.101664	0.0989432	0.0966273	0.0944546	0.0926316	0.0908184	0.0895648	0.088325	0.0870122	0.0856836	0.0844799	0.0831466	0.0823164
97	0	0.185331	0.14235	0.320603	0.38001	0.381257	0.351339	0.328875	0.310136	0.295502	0.338157	0.327982	0.317812	0.309146	0.377518	0.370358	0.419308	0.41195	0.404438	0.398092	0.393214	0.388933	0.38489
98	0.152116	0.196276	0.150757	0.20794	0.182601	0.167697	0.157898	0.182871	0.174959	0.168793	0.163344	0.159009	0.155369	0.177788	0.174396	0.17099	0.168682	0.166375	0.163926	0.161426	0.159146	0.1566	0.15504
99	0	0.128515	0.150768	0.126623	0.111025	0.130206	0.122974	0.115886	0.110757	0.106756	0.103228	0.100461	0.0981001	0.0958883	0.0940321	0.0921904	0.0909106	0.0896484	0.0883126	0.0869637	0.0857437	0.0843952	0.0835522
100	0.244799	0.360627	0.413016	0.343037	0.29647	0.266658	0.224199	0.210371	0.199334	0.190705	0.18323	0.177924	0.172865	0.16843	0.164681	0.161359	0.158481	0.15595	0.153329	0.150951	0.148986	0.147054	0.145551
101	0.175775	0.118195	0.0907837	0.0758519	0.06606	0.0600099	0.0556994	0.052267	0.0495307	0.0473915	0.0455377	0.0442204	0.0429659	0.0418654	0.0597602	0.0851696	0.083883	0.082664	0.0813833	0.118189	0.117608	0.175235	0.173863
102	0	0	0	0	0	0	0	0	0	0	0	0	0	0	0	0.0452873	0.0444286	0.0436927	0.0429349	0.042266	0.041728	0.0412194	0.0407954
103	0.119922	0.302559	0.290028	0.243341	0.306739	0.280547	0.262719	0.30546	0.347255	0.342755	0.331239	0.322296	0.340709	0.366984	0.382643	0.375313	0.370186	0.38677	0.381603	0.398102	0.392498	0.386272	0.382418
104	0.151307	0.101742	0.0781465	0.0653985	0.0570754	0.0519904	0.0484283	0.0455001	0.0432243	0.0414452	0.039896	0.0387661	0.03772	0.0367867	0.0359992	0.0352791	0.0346906	0.0341577	0.0336026	0.0330836	0.0326433	0.0321936	0.0318668
105	0	0	0	0	0	0	0	0	0	0	0	0	0	0	0	0	0	0	0	0	0	0	0
106	0.220267	0.148112	0.113763	0.0947742	0.0822282	0.0743315	0.0685566	0.0641918	0.0605688	0.0577389	0.0553068	0.053649	0.0519991	0.0505896	0.0493954	0.0483853	0.0474339	0.0466307	0.0458062	0.0450906	0.0445248	0.044004	0.0435495
107	0	0	0	0	0	0	0	0	0	0	0	0	0	0	0	0	0	0	0	0	0	0	0
108	0.182523	0.122732	0.0942687	0.202288	0.175288	0.158194	0.145598	0.13623	0.128359	0.122215	0.116947	0.113402	0.109828	0.106798	0.104229	0.102088	0.100019	0.0982939	0.139593	0.13569	0.133988	0.132424	0.131056
109	0.236613	0.35035	0.414732	0.344437	0.297652	0.267689	0.245281	0.229152	0.215269	0.204447	0.19522	0.189165	0.182899	0.177671	0.173234	0.169643	0.165994	0.163022	0.159996	0.157479	0.155577	0.153957	0.15235
110	0	0.236595	0.576895	0.75884	0.807377	0.72573	0.849284	0.839467	0.7872	0.747672	0.781454	0.75721	0.732123	0.711189	0.693423	0.679049	0.664437	0.652536	0.640422	0.630346	0.622733	0.616254	0.609823
111	0.163785	0.447066	0.612604	0.512339	0.447256	0.484122	0.450591	0.423229	0.401837	0.506269	0.487234	0.560332	0.545032	0.566035	0.595482	0.583547	0.573654	0.564759	0.555507	0.546919	0.539677	0.532346	0.526932
112	0	0	0	0	0	0.0543891	0.0506086	0.047531	0.0451202	0.0432355	0.0415967	0.0404111	0.0393036	0.0383209	0.0374911	0.0367394	0.0361143	0.0355531	0.0349696	0.0344289	0.0339736	0.0335135	0.0331725
113	0.124587	0.0781097	0.126441	0.193878	0.216559	0.198098	0.223806	0.250789	0.262552	0.280327	0.270695	0.263315	0.256847	0.250884	0.271912	0.266553	0.262632	0.258871	0.25491	0.277884	0.274048	0.295393	0.292426
114	0	0	0	0	0	0.140756	0.129608	0.177273	0.168479	0.161605	0.155613	0.151223	0.147179	0.14356	0.140507	0.137701	0.135431	0.133364	0.131209	0.129184	0.127458	0.125685	0.124411
115	0	0	0	0.0690375	0.0589435	0.0536615	0.0499477	0.0469155	0.044546	0.0426935	0.041082	0.0399133	0.0388246	0.0378569	0.03704	0.0362978	0.0356839	0.0351313	0.0345565	0.0695639	0.0686455	0.06772	0.0670307
116	0.14224	0.0956454	0.0734639	0.0615165	0.0537292	0.0489925	0.0456968	0.0429537	0.0408431	0.0391934	0.0377542	0.0366936	0.0357228	0.0348508	0.0341155	0.0334352	0.0328916	0.0323936	0.0318737	0.0313823	0.0309612	0.0305256	0.0302164
117	0.269793	0.811086	0.708763	0.667058	0.639261	0.667029	0.615265	0.576112	0.627241	0.598652	0.604638	0.586536	0.66969	0.651591	0.636258	0.623257	0.611065	0.600749	0.590157	0.580941	0.573635	0.566885	0.561034
118	0.213408	0.1435	0.129072	0.171471	0.149896	0.136838	0.127826	0.120216	0.114429	0.109907	0.105954	0.103005	0.100342	0.0979301	0.0958985	0.0939932	0.09251	0.0911328	0.0896914	0.0883111	0.0871153	0.0858605	0.0849933
119	0	0	0	0	0.137377	0.124696	0.115619	0.108455	0.102704	0.0982082	0.0943176	0.0915729	0.0889386	0.0866386	0.0846936	0.0829817	0.08148	0.0801674	0.0788101	0.0775863	0.0765817	0.0756023	0.0748284
120	0.162418	0.109213	0.120813	0.173991	0.299585	0.412744	0.456303	0.428087	0.405492	0.387829	0.372535	0.361718	0.351365	0.366	0.357938	0.350734	0.344588	0.339141	0.333492	0.329342	0.324955	0.320471	0.317218
121	0.251871	0.169364	0.130086	0.149836	0.129006	0.118019	0.110556	0.104076	0.0992613	0.0955014	0.0922008	0.0896804	0.087463	0.0854236	0.0837084	0.0820566	0.0808365	0.079672	0.0784468	0.0772439	0.0761799	0.0750343	0.0742804
122	0	0	0	0	0	0	0	0	0	0	0	0	0	0	0	0	0	0	0	0	0	0	0
123	0	0.431272	0.522035	0.545077	0.471582	0.512785	0.470636	0.439936	0.413739	0.393305	0.37585	0.364289	0.352438	0.394187	0.384524	0.37659	0.368724	0.438529	0.430366	0.423592	0.418488	0.414164	0.40984
124	0.277326	0.18648	0.244557	0.203517	0.27449	0.247435	0.31976	0.298826	0.351834	0.3343	0.319338	0.309473	0.299314	0.290812	0.283598	0.426978	0.417365	0.409672	0.401872	0.395526	0.390848	0.411543	0.439082
125	0	0	0	0	0.0694273	0.0630043	0.10265	0.0963962	0.0914849	0.0876452	0.084308	0.0818999	0.0796443	0.077646	0.0759586	0.0744342	0.0731597	0.0720186	0.070833	0.0697372	0.0688168	0.0678901	0.067199
126	0	0.172707	0.132654	0.21948	0.353348	0.319109	0.293611	0.274693	0.321595	0.306432	0.293209	0.284316	0.275342	0.267739	0.261293	0.255925	0.25073	0.246401	0.24197	0.23818	0.268512	0.265382	0.26264
127	0	0	0.0336794	0.028346	0.0559357	0.0514092	0.0484541	0.0457123	0.043787	0.0422882	0.0409601	0.0398858	0.0390012	0.0381545	0.0374459	0.0367185	0.0362483	0.0357657	0.0352514	0.0347153	0.0342186	0.0336548	0.0333207
128	0.202083	0.226055	0.317484	0.328212	0.287508	0.263179	0.246729	0.232331	0.221704	0.232863	0.225002	0.218915	0.213643	0.234006	0.230407	0.225878	0.222636	0.21949	0.216169	0.212861	0.209901	0.206669	0.204598
129	0.282466	0.190807	0.146556	0.167666	0.146607	0.159302	0.192213	0.180898	0.172435	0.212557	0.205536	0.199839	0.194724	0.263576	0.254006	0.308391	0.303757	0.299356	0.29473	0.290208	0.286222	0.281949	0.279113
130	0.128792	0.0866026	0.200511	0.238652	0.208519	0.190229	0.177546	0.166925	0.158794	0.152439	0.14689	0.14278	0.139038	0.135666	0.132824	0.13018	0.110763	0.109233	0.107612	0.105969	0.104479	0.102826	0.1018
131	0	0.155183	0.227394	0.18944	0.164364	0.226803	0.209065	0.271691	0.256011	0.24377	0.233276	0.226208	0.219086	0.213047	0.207928	0.203658	0.199537	0.196097	0.192577	0.189562	0.18721	0.185095	0.183178
132	0	0.194309	0.149731	0.125358	0.109464	0.0997827	0.186302	0.175092	0.166439	0.159676	0.153778	0.149447	0.145467	0.141901	0.138893	0.161059	0.221972	0.320523	0.417247	0.410813	0.436411	0.42028	0.441066
133	0	0	0	0	0	0	0	0	0.0905945	0.0868052	0.0835107	0.0811289	0.0789025	0.0769276	0.112444	0.108949	0.107106	0.105447	0.103721	0.102118	0.100765	0.0993934	0.156499
134	0	0	0	0	0	0	0.0542212	0.0508926	0.0970677	0.0929065	0.0892977	0.0867231	0.0842817	0.0821346	0.0803202	0.0787025	0.0773166	0.0760909	0.0748204	0.0736608	0.0726978	0.0717434	0.0710111
135	0.0861097	0.0579019	0.0444737	0.0373792	0.0328063	0.0301066	0.0283199	0.0266987	0.0255382	0.0246336	0.0238346	0.0232008	0.0226668	0.0221628	0.0217402	0.0213157	0.0210283	0.0207407	0.0204357	0.020124	0.0198397	0.0195221	0.0193276
136	0.173148	0.116428	0.0894268	0.0747311	0.0650984	0.0894004	0.0835464	0.0785836	0.0748223	0.0718832	0.0693121	0.0673882	0.0656566	0.0640855	0.0627622	0.0615165	0.0605538	0.0596565	0.0587167	0.0578136	0.0570288	0.0562022	0.0556349
137	0	0.143938	0.30388	0.25356	0.220445	0.253981	0.235374	0.220752	0.208973	0.199766	0.191803	0.186205	0.180812	0.176114	0.172141	0.168657	0.16558	0.162899	0.160129	0.157641	0.155606	0.153632	0.152058
138	0.25956	0.174534	0.134057	0.111394	0.0963288	0.0867075	0.0795369	0.132379	0.12582	0.120694	0.116225	0.112948	0.146998	0.143384	0.183359	0.179688	0.212355	0.209074	0.239979	0.23627	0.233135	0.229951	0.227614
139	0	0.363211	0.809004	0.914567	0.775536	0.678115	0.600234	0.55437	0.50937	0.474965	0.446718	0.430647	0.411619	0.397029	0.384612	0.376149	0.3649	0.356763	0.348727	0.343068	0.33965	0.338098	0.334405
140	0	1.53124	1.16402	1.34086	1.11825	0.969321	0.849249	0.781774	0.855713	0.793947	0.74373	0.71601	0.682329	0.656948	0.635351	0.621166	0.601283	0.587218	0.573415	0.564038	0.558715	0.556979	0.550827
141	0.249663	0.224941	0.216591	0.239249	0.209874	0.192475	0.180892	0.170483	0.162971	0.157112	0.151943	0.147878	0.14442	0.141175	0.138452	0.135743	0.133871	0.13202	0.130059	0.13751	0.135563	0.186782	0.184325
142	0.0959817	0.230983	0.229074	0.191976	0.215908	0.19751	0.25484	0.239921	0.228856	0.220217	0.21263	0.206826	0.201731	0.197038	0.193092	0.189284	0.186483	0.266315	0.262363	0.25834	0.254783	0.250955	0.248433
143	0.23174	0.359478	0.276111	0.229316	0.198175	0.178233	0.163321	0.152584	0.143345	0.136142	0.212179	0.205469	0.198384	0.192545	0.187585	0.183667	0.179523	0.176209	0.17285	0.170119	0.16811	0.166483	0.164736
144	0.237147	0.159462	0.180158	0.151118	0.222566	0.244222	0.228638	0.215191	0.205148	0.233659	0.262394	0.29839	0.290763	0.283831	0.277993	0.27248	0.268246	0.264287	0.260137	0.256138	0.252654	0.248972	0.246461
145	0	0	0	0	0	0	0	0	0	0	0	0	0	0	0	0.0545729	0.0534235	0.104579	0.102662	0.10105	0.0998169	0.0987436	0.097716
146	0.209027	0.3131	0.240488	0.30049	0.348859	0.402713	0.370323	0.486194	0.591468	0.562864	0.538373	0.521975	0.505351	0.548197	0.534888	0.523878	0.513102	0.504168	0.547519	0.539054	0.629432	0.6225	0.616035
147	0.242609	0.350683	0.269355	0.223801	0.193515	0.174164	0.159735	0.149279	0.140323	0.133339	0.127379	0.123446	0.119399	0.116011	0.113136	0.110795	0.108441	0.106514	0.10455	0.102907	0.101657	0.10058	0.0995323
148	0	0	0.233972	0.389294	0.337588	0.389093	0.358313	0.335324	0.399702	0.380258	0.36362	0.416103	0.402699	0.391416	0.381845	0.373972	0.366192	0.35977	0.353214	0.347672	0.343409	0.304122	0.301008
149	0.117601	0.193116	0.237657	0.198861	0.356134	0.378285	0.388659	0.365149	0.346867	0.332575	0.320131	0.311061	0.302657	0.295163	0.288839	0.283061	0.312427	0.307626	0.302626	0.297953	0.293987	0.289939	0.341452
150	0.174965	0.115807	0.08895	0.363982	0.316091	0.286013	0.332799	0.311741	0.294342	0.28075	0.314043	0.393188	0.466551	0.454088	0.488027	0.582437	0.61261	0.64975	0.678162	0.667573	0.659171	0.651393	0.644672
151	0	0	0	0	0	0	0	0	0	0	0	0	0	0	0	0	0	0	0	0	0	0	0
152	0.136787	0.310773	0.361703	0.367885	0.471225	0.531753	0.544671	0.572157	0.585341	0.604775	0.621631	0.602543	0.585629	0.676102	0.759133	0.792895	0.779146	0.874848	0.860401	0.885557	0.87394	0.911158	0.936511
153	0	0	0	0	0	0	0.0709922	0.066445	0.0626437	0.0596755	0.0571283	0.0554048	0.0536764	0.0522065	0.0509608	0.0499161	0.0489173	0.0480799	0.0472219	0.0464832	0.045904	0.0453781	0.0449086
154	0.290422	0.195286	0.507644	0.421252	0.66958	0.595944	0.663912	0.618888	0.629607	0.678168	0.650586	0.629903	0.607947	0.58991	0.593807	0.663394	0.697597	0.740712	0.727085	0.715661	0.706953	0.699424	0.746262
155	0.274427	0.641544	0.732393	0.776792	0.9473	0.857093	0.857434	0.802451	0.756427	0.771327	0.738481	0.716226	0.693939	0.67497	0.658895	0.645393	0.632519	0.621712	0.610635	0.601086	0.593586	0.586761	0.580691
156	0	0.0767833	0.0589763	0.0494764	0.0433179	0.0396251	0.0371146	0.0349376	0.0333183	0.0320538	0.0309439	0.0300973	0.0293516	0.0286662	0.0280897	0.0275353	0.0271247	0.0267334	0.0263217	0.025918	0.0255613	0.0251776	0.0249246
157	0.0983042	0.168076	0.129097	0.171893	0.150261	0.176002	0.164529	0.154773	0.147397	0.141634	0.13659	0.132806	0.12941	0.126324	0.123724	0.121271	0.119385	0.117622	0.115775	0.113995	0.112445	0.110807	0.109689
158	0.230876	0.314818	0.241807	0.512269	0.444847	0.484638	0.44572	0.490465	0.526092	0.553882	0.529941	0.492449	0.477853	0.465233	0.454551	0.445316	0.43695	0.429751	0.422333	0.415757	0.410447	0.41888	0.41459
159	0	0	0	0	0	0	0	0	0	0	0	0	0	0.0512016	0.049988	0.0489648	0.0479956	0.151885	0.14913	0.146792	0.144985	0.143386	0.141897
160	0.258454	0.17379	0.133486	0.161315	0.169606	0.183382	0.172464	0.184049	0.210159	0.259579	0.252108	0.245366	0.316896	0.310059	0.303965	0.297993	0.317627	0.31315	0.308424	0.357058	0.352095	0.346683	0.343209
161	0	0	0.0907096	0.209374	0.298274	0.267738	0.249221	0.234096	0.22228	0.213043	0.205007	0.199176	0.193747	0.18892	0.217621	0.213267	0.209696	0.206468	0.203107	0.199969	0.197311	0.194601	0.192624
162	0.25417	0.514912	0.889124	0.884896	0.759775	0.795582	0.721265	0.772778	0.723489	0.685145	0.652656	0.631892	0.609831	0.651947	0.635049	0.621765	0.607601	0.655794	0.755639	0.742671	0.733918	0.726871	0.770326
163	0.272597	0.368327	0.802917	0.797881	0.755554	0.766413	0.667793	0.633087	0.755134	0.772939	0.742498	0.796345	0.794233	0.818631	0.842073	0.82398	0.810132	0.75157	0.743272	0.763436	0.753574	0.782616	0.77474
164	0.243228	0.163551	0.180941	0.15177	0.222954	0.24507	0.229417	0.291566	0.313344	0.301299	0.29074	0.311111	0.30391	0.296761	0.333383	0.338848	0.333537	0.328927	0.347362	0.406071	0.468795	0.461494	0.50423
165	0.192147	0.350046	0.331606	0.278324	0.243831	0.223228	0.242085	0.227983	0.27069	0.261868	0.253029	0.246184	0.240257	0.234753	0.230129	0.225606	0.222369	0.219228	0.215912	0.212608	0.267841	0.263764	0.288716
166	0.263212	0.176989	0.135943	0.112934	0.0976308	0.0878449	0.0805401	0.0752597	0.0707288	0.0671959	0.0641819	0.0621971	0.0601506	0.0584392	0.0569869	0.0558072	0.0546162	0.053643	0.0526516	0.0518238	0.0511955	0.069107	0.0686952
167	0	0	0.0966207	0.255746	0.315088	0.48726	0.496942	0.524192	0.495673	0.473384	0.454149	0.440772	0.427737	0.416459	0.406914	0.39865	0.391182	0.384749	0.378117	0.372231	0.367472	0.362936	0.359207
168	0.214741	0.306405	0.406644	0.412416	0.473863	0.48928	0.456379	0.428988	0.407917	0.391448	0.377079	0.408209	0.397366	0.387639	0.379437	0.371866	0.365788	0.395647	0.389272	0.383267	0.378138	0.372854	0.369074
169	0.257082	0.329082	0.375331	0.312233	0.270399	0.243848	0.207969	0.195649	0.185632	0.186693	0.179939	0.197245	0.192218	0.187644	0.183792	0.180149	0.17736	0.174748	0.172009	0.169365	0.167058	0.164617	0.162958
170	0.294662	0.327295	0.317508	0.383999	0.345986	0.314201	0.342689	0.322535	0.354133	0.38287	0.420501	0.450301	0.438622	0.466938	0.457455	0.448356	0.47026	0.517276	0.547639	0.539207	0.550975	0.543035	0.56536
171	0	0.323692	0.488245	0.60451	0.595023	0.626606	0.725438	0.75613	0.845559	0.807187	0.774104	0.751208	0.728782	0.709439	0.693064	0.678965	0.719664	0.707975	0.695651	0.684807	0.727428	0.718698	0.711294
172	0.236293	0.158888	0.187389	0.156962	0.137346	0.125542	0.117471	0.110543	0.105346	0.101286	0.0977279	0.095037	0.0926439	0.090457	0.0886164	0.086863	0.0855396	0.0842907	0.0829796	0.103943	0.102679	0.10114	0.100124
173	0.26173	0.175993	0.135178	0.112309	0.0971026	0.0873836	0.0801334	0.0748848	0.070386	0.0668779	0.0638842	0.0619107	0.059878	0.0581771	0.0567338	0.113723	0.111607	0.109858	0.108042	0.106369	0.149628	0.147691	0.146181
174	0	0	0	0	0	0	0	0	0	0	0	0	0	0	0	0	0	0	0	0	0	0	0
175	0.228802	0.247222	0.328147	0.337991	0.455142	0.414616	0.419593	0.47688	0.490136	0.470339	0.453067	0.44034	0.495467	0.483834	0.473826	0.464418	0.457129	0.450344	0.44324	0.436421	0.430502	0.424276	0.419992
176	0.287429	0.393055	0.364775	0.306287	0.268471	0.287493	0.30191	0.278456	0.330691	0.31876	0.335674	0.326676	0.318997	0.311804	0.305768	0.299779	0.295616	0.291512	0.287167	0.282781	0.278814	0.27443	0.271688
177	0.141738	0.221996	0.19844	0.211756	0.185231	0.211	0.197637	0.235357	0.263139	0.293433	0.360773	0.459662	0.447656	0.436825	0.460595	0.45143	0.444212	0.43755	0.430585	0.423954	0.418236	0.412272	0.408103
178	0.151307	0.101742	0.0781465	0.0653985	0.0570754	0.0519904	0.0484283	0.0455001	0.0432243	0.0414452	0.039896	0.0387661	0.03772	0.0367867	0.0359992	0.0352791	0.0346906	0.0341577	0.0336026	0.0330836	0.0326433	0.0321936	0.0318668
179	0.21477	0.144416	0.110924	0.193439	0.167767	0.151579	0.139713	0.130789	0.123354	0.117547	0.11256	0.109174	0.105791	0.102908	0.100465	0.0984074	0.0964543	0.0948114	0.0931267	0.0916709	0.0905248	0.0894776	0.0885525
180	0.212864	0.089607	0.162579	0.44368	0.428245	0.394888	0.407199	0.382785	0.41117	0.416349	0.401223	0.390008	0.379812	0.370616	0.362865	0.355643	0.34995	0.344698	0.339208	0.368981	0.364342	0.359178	0.355543
181	0	0	0	0	0.174273	0.52698	1.88628	3.00504	4.48759	4.99332	4.80468	5.30328	5.78023	5.93637	6.0296	6.17285	6.16516	6.07478	5.86516	5.97951	6.08115	5.5117	5.50935
182	0	0.957438	0.735395	1.08924	0.912756	0.951726	1.34492	1.9742	2.16903	2.59302	2.622	3.07496	3.32453	3.43603	3.33506	3.32862	3.32426	3.41902	3.35046	3.29795	3.29133	3.25467	3.32616
183	0	0	0	0	0	0	0.313096	0.622426	0.783383	1.01686	0.966998	1.19942	1.32866	1.27613	1.29203	1.33608	1.30203	1.276	1.24991	1.22995	1.28634	1.33294	1.05578
184	0	0	0.0864991	0.142283	0.124032	0.112811	0.104876	0.0984676	0.0934154	0.0894657	0.0860354	0.08357	0.0812507	0.0792012	0.0774702	0.0759136	0.0746009	0.0734307	0.0722159	0.071098	0.0701627	0.0692261	0.0685208
185	0.252181	0.47789	0.368881	0.309972	0.296979	0.322317	0.302899	0.285464	0.272871	0.417474	0.402683	0.391553	0.41187	0.402093	0.408779	0.43235	0.425775	0.419566	0.413046	0.406704	0.401137	0.395198	0.39122
186	0	0	0.111731	0.272037	0.235946	0.213518	0.197204	0.184737	0.174476	0.166458	0.159555	0.154809	0.150128	0.146107	0.142702	0.139792	0.1371	0.134808	0.132451	0.130385	0.128735	0.127193	0.125882
187	0.0740815	0.217018	0.543574	0.624165	0.541541	0.490257	0.453026	0.42446	0.401018	0.382702	0.366922	0.356037	0.345338	0.336129	0.369722	0.401341	0.393715	0.387226	0.38054	0.374615	0.369831	0.365283	0.361529
188	0	0.128395	0.334314	0.54994	0.476886	0.431447	0.463327	0.555977	0.525056	0.500898	0.480101	0.465811	0.501888	0.488434	0.47704	0.467312	0.458299	0.450628	0.442742	0.435836	0.430324	0.425178	0.420797
189	0.162152	0.171963	0.199756	0.167774	0.18767	0.171976	0.192067	0.180958	0.172873	0.166566	0.161009	0.156675	0.179181	0.175109	0.17169	0.168322	0.165946	0.163622	0.161166	0.158702	0.156485	0.154049	0.152508
190	0.301488	0.541461	0.580901	0.626026	0.614056	0.644379	0.629074	0.589128	0.562277	0.541317	0.553662	0.57147	0.558042	0.545146	0.534306	0.523785	0.601442	0.59312	0.584052	0.575103	0.567154	0.591217	0.58528
191	0.293791	0.367745	0.28246	0.237037	0.207618	0.190024	0.178114	0.167709	0.160018	0.154013	0.198798	0.19649	0.191488	0.186935	0.183101	0.179473	0.176699	0.174098	0.171372	0.168738	0.166439	0.164004	0.162351
192	0.110665	0.105835	0.1323	0.1112	0.0976025	0.0895782	0.0842713	0.119649	0.114313	0.110151	0.106483	0.10362	0.101163	0.0988694	0.0969437	0.0950427	0.0937077	0.0923986	0.0910144	0.0896234	0.0883699	0.0869902	0.0861203
193	0	0	0	0	0	0	0.154397	0.142496	0.13075	0.121783	0.114437	0.110286	0.105342	0.101567	0.0983537	0.0961823	0.0932601	0.0911575	0.0890839	0.0876357	0.086773	0.121512	0.120227
194	0.243138	0.424616	0.619032	0.528275	0.460113	0.492551	0.40637	0.382012	0.363309	0.34869	0.335932	0.32651	0.317906	0.310167	0.303642	0.297591	0.292778	0.288358	0.283742	0.279369	0.275614	0.27172	0.268969
195	0	0.152372	0.117576	0.0979032	0.111861	0.168681	0.156828	0.147249	0.139702	0.133801	0.128676	0.12499	0.121526	0.118463	0.115876	0.113548	0.111587	0.109838	0.108022	0.10635	0.139791	0.171432	0.169686
196	0.241148	0.162153	0.20924	0.177718	0.155755	0.142668	0.184423	0.173795	0.166102	0.160103	0.154812	0.150663	0.147122	0.143805	0.141021	0.138259	0.13634	0.134447	0.132444	0.130421	0.128591	0.126569	0.125304
197	0.263883	0.17744	0.279147	0.231793	0.200266	0.180057	0.164926	0.154063	0.144696	0.137394	0.131172	0.127096	0.122871	0.119349	0.11636	0.113946	0.111484	0.109482	0.107445	0.105754	0.104479	0.103399	0.102319
198	0.222973	0.408172	0.37519	0.314612	0.465697	0.681195	0.764963	0.94414	1.22326	1.52111	1.51685	1.72442	1.70865	1.7867	1.82391	1.81629	1.84786	1.83008	1.92245	1.89266	1.8912	1.99114	1.97088
199	0	0.285056	0.218947	0.182501	0.158454	0.191318	0.177279	0.220108	0.26511	0.253363	0.24321	0.236094	0.229217	0.279832	0.273314	0.26776	0.262724	0.258393	0.25393	0.249976	0.246784	0.243751	0.241246
200	0.13949	0.37585	0.39174	0.461219	0.402481	0.441067	0.411394	0.386697	0.367695	0.352842	0.339884	0.330336	0.321595	0.313744	0.307124	0.301	0.296105	0.291622	0.286941	0.3171	0.312851	0.308468	0.305342

## Sheet: quartile median RCR by year
median RCR by year for each quintile
year	Bottom	Lower mid	Mid	Upper mid	Top
1992	0	0.491918	0.964422	1.72575	3.68961
1993	0.14479	0.502766	0.956888	1.71242	3.75633
1994	0.168877	0.522366	0.961247	1.69606	3.83992
1995	0.191818	0.52569	0.969348	1.70251	3.86136
1996	0.19706	0.528946	0.964465	1.6939	3.8627
1997	0.202341	0.532416	0.962355	1.69888	3.90997
1998	0.206007	0.538743	0.967603	1.70323	3.94765
1999	0.209819	0.538502	0.958884	1.69499	3.95221
2000	0.210294	0.540812	0.963171	1.69529	3.9505
2001	0.216671	0.541942	0.9596	1.6979	3.94169
2002	0.219594	0.540882	0.958019	1.68631	3.9264
2003	0.222094	0.543675	0.957638	1.6887	3.94567
2004	0.22414	0.542516	0.955429	1.68328	3.93756
2005	0.226543	0.54129	0.951034	1.67969	3.92141
2006	0.227641	0.542117	0.94868	1.67648	3.90526
2007	0.23075	0.543869	0.950697	1.66663	3.90038
2008	0.230236	0.54619	0.949018	1.66581	3.90427
2009	0.232673	0.545507	0.951216	1.6628	3.89662
2010	0.232954	0.545031	0.946028	1.65427	3.88164
2011	0.234769	0.541536	0.946276	1.65365	3.8742
2012	0.235684	0.544436	0.946199	1.65019	3.86709
2013	0.238407	0.546822	0.946598	1.64985	3.86118
2014	0.240736	0.547403	0.946311	1.6478	3.86394
